# Supplementary material for: Disproportionality analysis of fondaparinux associated adverse events based on the FDA adverse event reporting system
Source: PLoS One. 2026 Feb 11;21(2):e0342548. doi: 10.1371/journal.pone.0342548 (PMC12893537; doi:10.1371/journal.pone.0342548)
Supplement: S2 File — (XLSX) [file pone.0342548.s002.xlsx]

## Sheet: Sheet 1
soc_english	pt_english	Case Reports	ROR(95% CI)	PRR(95% CI)	chisq	IC(IC025)	EBGM(EBGM05)
nervous system disorders	cerebral haemorrhage	185	17.39(15.04, 20.11)	17.22(15.01, 19.75)	2811.97	4.1(3.89)	17.13(15.17)
nervous system disorders	coma	72	5.04(4, 6.35)	5.02(3.97, 6.35)	231.86	2.33(1.99)	5.02(4.13)
nervous system disorders	cerebral haematoma	49	48.7(36.71, 64.61)	48.57(36.91, 63.91)	2246.35	5.58(5.18)	47.8(37.74)
nervous system disorders	haemorrhage intracranial	45	9.62(7.18, 12.9)	9.6(7.15, 12.88)	345.74	3.26(2.84)	9.57(7.49)
nervous system disorders	hemiplegia	44	17.34(12.89, 23.33)	17.3(12.89, 23.21)	671.88	4.1(3.68)	17.2(13.42)
nervous system disorders	altered state of consciousness	38	6.14(4.47, 8.45)	6.13(4.48, 8.39)	162.94	2.61(2.16)	6.12(4.69)
nervous system disorders	aphasia	36	3.92(2.83, 5.44)	3.92(2.81, 5.47)	78.1	1.97(1.5)	3.91(2.98)
nervous system disorders	haemorrhagic stroke	36	14.9(10.74, 20.68)	14.87(10.66, 20.75)	463.56	3.89(3.42)	14.8(11.25)
nervous system disorders	hemiparesis	33	6.3(4.47, 8.86)	6.29(4.51, 8.78)	146.47	2.65(2.16)	6.28(4.71)
nervous system disorders	paralysis	29	6.68(4.64, 9.62)	6.67(4.6, 9.68)	139.47	2.73(2.22)	6.66(4.91)
nervous system disorders	subarachnoid haemorrhage	22	7.1(4.67, 10.8)	7.09(4.7, 10.7)	114.94	2.82(2.23)	7.08(4.99)
nervous system disorders	intraventricular haemorrhage	18	23.15(14.56, 36.82)	23.13(14.45, 37.02)	378.2	4.52(3.87)	22.96(15.57)
nervous system disorders	brain oedema	18	4.8(3.02, 7.63)	4.8(3, 7.68)	54.06	2.26(1.61)	4.79(3.25)
nervous system disorders	intracranial pressure increased	17	10.29(6.39, 16.56)	10.28(6.42, 16.45)	141.89	3.36(2.69)	10.24(6.88)
nervous system disorders	monoplegia	15	11.35(6.83, 18.85)	11.34(6.81, 18.88)	140.9	3.5(2.79)	11.3(7.39)
nervous system disorders	motor dysfunction	14	4.67(2.77, 7.89)	4.67(2.75, 7.93)	40.31	2.22(1.49)	4.66(3.01)
nervous system disorders	intracranial haematoma	14	82.37(48.42, 140.1)	82.3(48.48, 139.71)	1094.23	6.32(5.58)	80.12(51.37)
nervous system disorders	nerve compression	11	4.03(2.23, 7.28)	4.03(2.24, 7.26)	25.03	2.01(1.19)	4.03(2.45)
nervous system disorders	brain stem haemorrhage	10	34.5(18.49, 64.37)	34.48(18.42, 64.56)	321.42	5.09(4.23)	34.1(20.24)
nervous system disorders	paraplegia	9	10.41(5.41, 20.04)	10.41(5.45, 19.88)	76.29	3.38(2.48)	10.38(6)
nervous system disorders	cerebellar haematoma	9	99.96(51.44, 194.25)	99.91(51.31, 194.55)	852.79	6.6(5.69)	96.71(55.47)
nervous system disorders	cerebral ischaemia	8	4.88(2.44, 9.76)	4.88(2.46, 9.69)	24.61	2.28(1.34)	4.87(2.73)
nervous system disorders	sciatic nerve palsy	7	282.6(130.17, 613.54)	282.49(128.98, 618.71)	1793.77	8.01(6.96)	258.16(134.96)
nervous system disorders	monoparesis	6	10.84(4.86, 24.16)	10.83(4.85, 24.19)	53.36	3.43(2.36)	10.8(5.52)
nervous system disorders	paresis	6	8.64(3.88, 19.26)	8.64(3.87, 19.3)	40.41	3.11(2.04)	8.62(4.41)
nervous system disorders	extensor plantar response	6	20.32(9.1, 45.36)	20.32(9.1, 45.39)	109.44	4.34(3.26)	20.18(10.31)
nervous system disorders	neurological decompensation	6	9.24(4.15, 20.6)	9.24(4.14, 20.64)	43.96	3.2(2.13)	9.22(4.71)
nervous system disorders	hemianopia	5	16.5(6.85, 39.75)	16.5(6.83, 39.86)	72.4	4.04(2.88)	16.41(7.87)
nervous system disorders	spinal cord haemorrhage	4	33.94(12.67, 90.95)	33.94(12.74, 90.43)	126.42	5.07(3.8)	33.57(14.71)
nervous system disorders	hyporeflexia	4	6.62(2.48, 17.66)	6.62(2.48, 17.64)	19.03	2.72(1.46)	6.61(2.91)
nervous system disorders	spinal epidural haemorrhage	4	181.03(65.98, 496.72)	180.99(66.61, 491.79)	675.07	7.42(6.11)	170.7(73.36)
nervous system disorders	cerebellar haemorrhage	4	8.89(3.33, 23.72)	8.89(3.34, 23.69)	27.92	3.15(1.88)	8.86(3.9)
nervous system disorders	meningorrhagia	3	37.03(11.86, 115.62)	37.02(11.88, 115.38)	103.86	5.19(3.77)	36.58(14.11)
nervous system disorders	hemianopia homonymous	3	13.45(4.33, 41.83)	13.45(4.32, 41.92)	34.42	3.74(2.33)	13.4(5.19)
injury, poisoning and procedural complications	post procedural haemorrhage	122	34.75(29.05, 41.57)	34.52(28.94, 41.18)	3926.08	5.09(4.84)	34.13(29.38)
injury, poisoning and procedural complications	subdural haematoma	102	23.52(19.34, 28.59)	23.38(19.22, 28.44)	2169.13	4.54(4.26)	23.21(19.71)
injury, poisoning and procedural complications	post procedural haematoma	62	121.52(94.23, 156.71)	121.09(93.85, 156.23)	7096.75	6.86(6.5)	116.41(94.1)
injury, poisoning and procedural complications	incision site haemorrhage	33	133.97(94.49, 189.93)	133.72(93.97, 190.29)	4160.63	7(6.5)	128.03(95.6)
injury, poisoning and procedural complications	subcutaneous haematoma	27	68.96(47.07, 101.02)	68.86(47.45, 99.93)	1764.86	6.07(5.53)	67.33(48.91)
injury, poisoning and procedural complications	incision site haematoma	27	443.71(296.09, 664.91)	443.03(293.55, 668.63)	10369.46	8.59(8.02)	385.92(275.11)
injury, poisoning and procedural complications	brain herniation	24	27.08(18.11, 40.49)	27.05(18.28, 40.03)	596.62	4.74(4.18)	26.81(19.15)
injury, poisoning and procedural complications	wound haemorrhage	23	20.32(13.48, 30.63)	20.3(13.45, 30.64)	419.14	4.33(3.75)	20.17(14.31)
injury, poisoning and procedural complications	traumatic haematoma	23	71.57(47.31, 108.25)	71.47(47.36, 107.86)	1560.87	6.13(5.54)	69.83(49.39)
injury, poisoning and procedural complications	extradural haematoma	21	51.63(33.53, 79.5)	51.57(33.51, 79.37)	1023.78	5.66(5.06)	50.71(35.34)
injury, poisoning and procedural complications	post procedural complication	20	3.4(2.19, 5.28)	3.4(2.21, 5.23)	33.86	1.76(1.15)	3.4(2.35)
injury, poisoning and procedural complications	wound secretion	16	13.22(8.09, 21.6)	13.21(8.09, 21.56)	179.73	3.72(3.03)	13.15(8.72)
injury, poisoning and procedural complications	postoperative wound complication	13	33.67(19.48, 58.17)	33.64(19.43, 58.24)	407.15	5.06(4.3)	33.28(21.06)
injury, poisoning and procedural complications	procedural complication	9	3.73(1.94, 7.17)	3.72(1.95, 7.1)	17.92	1.9(1)	3.72(2.15)
injury, poisoning and procedural complications	subdural haemorrhage	9	10.65(5.53, 20.49)	10.64(5.57, 20.32)	78.37	3.41(2.51)	10.61(6.14)
injury, poisoning and procedural complications	wound complication	8	7.73(3.86, 15.47)	7.72(3.89, 15.33)	46.71	2.95(2)	7.71(4.31)
injury, poisoning and procedural complications	post procedural swelling	6	19.46(8.72, 43.44)	19.45(8.71, 43.44)	104.36	4.27(3.2)	19.34(9.88)
injury, poisoning and procedural complications	incorrect dosage administered	6	4.19(1.88, 9.34)	4.19(1.88, 9.36)	14.56	2.07(1)	4.19(2.14)
injury, poisoning and procedural complications	anaemia postoperative	5	11.68(4.85, 28.11)	11.67(4.83, 28.19)	48.61	3.54(2.38)	11.63(5.58)
injury, poisoning and procedural complications	wound dehiscence	5	4.84(2.01, 11.65)	4.84(2, 11.69)	15.22	2.27(1.12)	4.84(2.32)
injury, poisoning and procedural complications	postoperative thrombosis	5	28.23(11.7, 68.12)	28.23(11.69, 68.2)	130.08	4.81(3.64)	27.97(13.39)
injury, poisoning and procedural complications	splenic rupture	5	9.78(4.06, 23.54)	9.78(4.05, 23.63)	39.28	3.29(2.13)	9.75(4.68)
injury, poisoning and procedural complications	anastomotic haemorrhage	5	87.34(35.89, 212.56)	87.32(36.15, 210.94)	414.53	6.41(5.23)	84.87(40.32)
injury, poisoning and procedural complications	cardiac procedure complication	4	20.6(7.7, 55.08)	20.6(7.73, 54.89)	74.07	4.35(3.08)	20.46(8.99)
injury, poisoning and procedural complications	product name confusion	4	10.64(3.99, 28.4)	10.64(3.99, 28.35)	34.8	3.41(2.14)	10.6(4.66)
injury, poisoning and procedural complications	procedural site reaction	3	18.55(5.96, 57.73)	18.55(5.95, 57.82)	49.5	4.2(2.78)	18.44(7.13)
injury, poisoning and procedural complications	decerebration	3	79.3(25.19, 249.59)	79.28(25.44, 247.1)	225.89	6.27(4.83)	77.26(29.6)
injury, poisoning and procedural complications	surgical procedure repeated	3	13.54(4.35, 42.08)	13.53(4.34, 42.17)	34.66	3.75(2.33)	13.48(5.22)
injury, poisoning and procedural complications	suture rupture	3	14.36(4.62, 44.65)	14.36(4.61, 44.76)	37.1	3.84(2.42)	14.29(5.53)
injury, poisoning and procedural complications	brain contusion	3	13.35(4.3, 41.51)	13.35(4.28, 41.61)	34.13	3.73(2.31)	13.3(5.15)
injury, poisoning and procedural complications	post procedural pulmonary embolism	3	42.27(13.52, 132.11)	42.26(13.56, 131.72)	119.16	5.38(3.95)	41.68(16.06)
injury, poisoning and procedural complications	tracheal haemorrhage	3	28.36(9.1, 88.4)	28.35(9.1, 88.36)	78.42	4.81(3.39)	28.09(10.85)
injury, poisoning and procedural complications	product monitoring error	3	6.55(2.11, 20.34)	6.55(2.1, 20.41)	14.07	2.71(1.29)	6.54(2.53)
gastrointestinal disorders	melaena	155	23.37(19.94, 27.39)	23.17(19.81, 27.1)	3264.43	4.52(4.3)	23(20.14)
gastrointestinal disorders	gastrointestinal haemorrhage	125	4.8(4.02, 5.72)	4.77(4, 5.69)	372.37	2.25(2)	4.76(4.11)
gastrointestinal disorders	haematemesis	109	14.22(11.78, 17.18)	14.14(11.62, 17.2)	1325.51	3.82(3.54)	14.08(12.02)
gastrointestinal disorders	retroperitoneal haematoma	74	115.28(91.35, 145.48)	114.8(90.74, 145.24)	8039.03	6.79(6.46)	110.59(91.02)
gastrointestinal disorders	abdominal wall haematoma	70	122.02(96.04, 155.03)	121.54(96.07, 153.77)	8041.14	6.87(6.53)	116.82(95.61)
gastrointestinal disorders	intra-abdominal haematoma	60	168.98(130.23, 219.26)	168.4(130.52, 217.27)	9451.66	7.32(6.94)	159.47(128.23)
gastrointestinal disorders	rectal haemorrhage	59	4.54(3.52, 5.87)	4.53(3.51, 5.84)	162.19	2.18(1.81)	4.52(3.65)
gastrointestinal disorders	retroperitoneal haemorrhage	43	55.58(41.09, 75.18)	55.45(41.33, 74.4)	2257.13	5.77(5.34)	54.45(42.29)
gastrointestinal disorders	intra-abdominal haemorrhage	37	51.19(36.97, 70.87)	51.08(36.61, 71.28)	1786.34	5.65(5.19)	50.24(38.27)
gastrointestinal disorders	gastric haemorrhage	33	9.15(6.5, 12.89)	9.14(6.55, 12.75)	238.47	3.19(2.7)	9.11(6.84)
gastrointestinal disorders	gastric ulcer	33	5.7(4.05, 8.03)	5.7(4.08, 7.95)	127.54	2.51(2.02)	5.69(4.27)
gastrointestinal disorders	upper gastrointestinal haemorrhage	28	5.42(3.74, 7.86)	5.42(3.73, 7.87)	100.64	2.43(1.91)	5.41(3.96)
gastrointestinal disorders	gastric ulcer haemorrhage	22	12.61(8.29, 19.17)	12.59(8.34, 19)	233.78	3.65(3.06)	12.54(8.83)
gastrointestinal disorders	gingival bleeding	18	4.72(2.97, 7.5)	4.72(2.95, 7.55)	52.71	2.24(1.59)	4.71(3.2)
gastrointestinal disorders	duodenal ulcer	17	8.05(5, 12.95)	8.04(5.02, 12.87)	104.51	3(2.34)	8.02(5.38)
gastrointestinal disorders	duodenal ulcer haemorrhage	16	18.01(11.01, 29.44)	17.99(11.02, 29.37)	255.2	4.16(3.47)	17.89(11.85)
gastrointestinal disorders	mouth haemorrhage	12	5.57(3.16, 9.81)	5.56(3.15, 9.82)	44.84	2.47(1.69)	5.56(3.46)
gastrointestinal disorders	peritoneal haematoma	10	235.28(123.57, 447.95)	235.14(123.15, 448.98)	2161.3	7.77(6.88)	218.05(127.22)
gastrointestinal disorders	small intestinal haemorrhage	9	14.84(7.71, 28.57)	14.83(7.77, 28.32)	115.53	3.88(2.99)	14.76(8.53)
gastrointestinal disorders	abdominal tenderness	6	3.99(1.79, 8.88)	3.99(1.79, 8.91)	13.4	1.99(0.92)	3.98(2.04)
gastrointestinal disorders	abdominal wall haemorrhage	6	76.93(34.2, 173.02)	76.9(34.43, 171.76)	438.2	6.23(5.14)	75(38.06)
gastrointestinal disorders	gastrointestinal ulcer	5	7.42(3.08, 17.84)	7.41(3.07, 17.9)	27.68	2.89(1.73)	7.4(3.55)
gastrointestinal disorders	abdominal mass	5	6.54(2.72, 15.72)	6.53(2.7, 15.77)	23.39	2.71(1.55)	6.52(3.13)
gastrointestinal disorders	acute abdomen	4	8.84(3.31, 23.6)	8.84(3.32, 23.55)	27.74	3.14(1.87)	8.82(3.88)
gastrointestinal disorders	haemorrhagic ascites	4	46.49(17.31, 124.83)	46.48(17.44, 123.84)	175.28	5.52(4.24)	45.78(20.03)
gastrointestinal disorders	colonic haematoma	3	121.09(38.17, 384.11)	121.07(38.09, 384.82)	343.31	6.86(5.41)	116.39(44.3)
gastrointestinal disorders	oesophageal haemorrhage	3	7.42(2.39, 23.05)	7.42(2.38, 23.13)	16.63	2.89(1.47)	7.41(2.87)
gastrointestinal disorders	abdominal symptom	3	12.62(4.06, 39.23)	12.62(4.05, 39.33)	31.96	3.65(2.23)	12.57(4.87)
gastrointestinal disorders	rectal ulcer haemorrhage	3	40.73(13.03, 127.27)	40.72(13.06, 126.92)	114.68	5.33(3.9)	40.19(15.49)
gastrointestinal disorders	gastroduodenal ulcer	3	24.15(7.75, 75.24)	24.15(7.75, 75.27)	66.04	4.58(3.16)	23.96(9.26)
gastrointestinal disorders	pancreatitis haemorrhagic	3	20.36(6.54, 63.39)	20.36(6.53, 63.46)	54.86	4.34(2.92)	20.23(7.82)
investigations	haemoglobin decreased	291	9.43(8.39, 10.59)	9.29(8.26, 10.45)	2149.16	3.21(3.04)	9.26(8.4)
investigations	red blood cell count decreased	72	8.37(6.64, 10.55)	8.34(6.59, 10.55)	464.12	3.06(2.72)	8.32(6.85)
investigations	haematocrit decreased	68	10.89(8.58, 13.83)	10.85(8.58, 13.73)	606.32	3.44(3.09)	10.82(8.86)
investigations	international normalised ratio increased	50	5.41(4.1, 7.14)	5.4(4.1, 7.11)	178.81	2.43(2.03)	5.39(4.27)
investigations	platelet count increased	43	10.91(8.08, 14.72)	10.88(8.11, 14.6)	384.62	3.44(3.01)	10.85(8.44)
investigations	investigation	43	41.94(31.03, 56.69)	41.84(31.18, 56.14)	1690.63	5.37(4.94)	41.28(32.08)
investigations	activated partial thromboplastin time prolonged	37	23.44(16.95, 32.4)	23.39(17.09, 32.01)	786.92	4.54(4.08)	23.22(17.71)
investigations	c-reactive protein increased	33	3.1(2.2, 4.37)	3.1(2.22, 4.33)	46.86	1.63(1.14)	3.1(2.33)
investigations	prothrombin level decreased	26	86.49(58.55, 127.77)	86.37(58.36, 127.82)	2132.22	6.39(5.84)	83.97(60.58)
investigations	gamma-glutamyltransferase increased	25	3.61(2.44, 5.35)	3.61(2.44, 5.34)	47.1	1.85(1.29)	3.61(2.6)
investigations	blood lactate dehydrogenase increased	19	3.77(2.4, 5.91)	3.77(2.4, 5.92)	38.55	1.91(1.28)	3.76(2.58)
investigations	fibrin d dimer increased	19	17.82(11.35, 27.98)	17.8(11.34, 27.94)	299.46	4.15(3.51)	17.7(12.13)
investigations	blood urea increased	16	3.02(1.85, 4.93)	3.02(1.85, 4.93)	21.59	1.59(0.91)	3.02(2)
investigations	protein total decreased	14	12.3(7.28, 20.8)	12.29(7.24, 20.86)	144.65	3.61(2.88)	12.25(7.89)
investigations	prothrombin time prolonged	12	6.15(3.49, 10.85)	6.15(3.48, 10.86)	51.66	2.62(1.83)	6.14(3.82)
investigations	creatinine renal clearance decreased	11	8.56(4.74, 15.48)	8.56(4.75, 15.41)	73.23	3.09(2.28)	8.54(5.2)
investigations	international normalised ratio decreased	10	7.53(4.05, 14.01)	7.53(4.02, 14.1)	56.49	2.91(2.06)	7.51(4.47)
investigations	coagulation time prolonged	9	18.74(9.73, 36.09)	18.73(9.81, 35.76)	150.11	4.22(3.32)	18.62(10.76)
investigations	anticoagulation drug level above therapeutic	6	12.98(5.82, 28.94)	12.97(5.81, 28.97)	66.02	3.69(2.62)	12.92(6.61)
investigations	bleeding time prolonged	5	13.16(5.47, 31.68)	13.16(5.45, 31.79)	55.91	3.71(2.55)	13.1(6.28)
investigations	coagulation factor decreased	5	60.22(24.84, 145.99)	60.21(24.92, 145.45)	285.37	5.88(4.72)	59.04(28.14)
investigations	prothrombin time shortened	5	11.36(4.72, 27.34)	11.35(4.7, 27.42)	47.04	3.5(2.34)	11.32(5.43)
investigations	bilirubin conjugated increased	5	7.09(2.95, 17.05)	7.09(2.93, 17.13)	26.08	2.82(1.67)	7.07(3.39)
investigations	electrocardiogram st segment depression	4	5.82(2.18, 15.51)	5.82(2.18, 15.51)	15.92	2.54(1.27)	5.81(2.55)
investigations	anticoagulation drug level below therapeutic	4	16.66(6.24, 44.53)	16.66(6.25, 44.39)	58.55	4.05(2.78)	16.57(7.28)
investigations	emergency care examination	4	21.57(8.06, 57.67)	21.56(8.09, 57.45)	77.87	4.42(3.15)	21.41(9.4)
investigations	blood fibrinogen increased	3	11.79(3.79, 36.64)	11.79(3.78, 36.75)	29.5	3.55(2.14)	11.75(4.55)
investigations	coagulation factor x level abnormal	3	1792.1(428.24, 7499.56)	1791.79(428.45, 7493.34)	3355.86	10.13(8.43)	1120.24(338.17)
investigations	fibrin degradation products increased	3	31.22(10.01, 97.39)	31.22(10.02, 97.31)	86.84	4.95(3.53)	30.9(11.93)
investigations	heparin-induced thrombocytopenia test	3	137.85(43.32, 438.65)	137.83(43.36, 438.09)	389.53	7.04(5.59)	131.79(50.03)
vascular disorders	haematoma	582	76.98(70.8, 83.69)	74.45(68.84, 80.52)	41168.5	6.18(6.06)	72.67(67.76)
vascular disorders	haemorrhage	341	11.32(10.17, 12.6)	11.12(10.08, 12.26)	3134.1	3.47(3.32)	11.08(10.13)
vascular disorders	deep vein thrombosis	195	9.7(8.42, 11.17)	9.6(8.37, 11.01)	1499.47	3.26(3.06)	9.57(8.51)
vascular disorders	thrombosis	179	7.41(6.39, 8.58)	7.34(6.4, 8.42)	979.58	2.87(2.66)	7.33(6.48)
vascular disorders	shock haemorrhagic	173	76.09(65.38, 88.54)	75.34(64.41, 88.13)	12380.14	6.2(5.98)	73.51(64.76)
vascular disorders	pallor	75	9.09(7.24, 11.4)	9.05(7.15, 11.45)	535.87	3.17(2.85)	9.03(7.47)
vascular disorders	shock	52	7.86(5.98, 10.32)	7.84(5.96, 10.32)	309.6	2.97(2.58)	7.82(6.23)
vascular disorders	hypovolaemic shock	37	26.56(19.21, 36.73)	26.51(19.37, 36.27)	900.35	4.72(4.25)	26.29(20.04)
vascular disorders	circulatory collapse	26	4.93(3.35, 7.25)	4.92(3.32, 7.28)	81.21	2.3(1.75)	4.92(3.56)
vascular disorders	haemodynamic instability	22	10.29(6.77, 15.64)	10.27(6.8, 15.5)	183.55	3.36(2.77)	10.24(7.21)
vascular disorders	embolism	14	5.49(3.25, 9.27)	5.49(3.23, 9.32)	51.26	2.45(1.72)	5.48(3.53)
vascular disorders	phlebitis	14	8.88(5.26, 15.02)	8.88(5.23, 15.07)	97.59	3.15(2.41)	8.86(5.71)
vascular disorders	venous thrombosis	13	10.9(6.32, 18.79)	10.89(6.29, 18.85)	116.34	3.44(2.68)	10.85(6.88)
vascular disorders	arterial haemorrhage	13	39.16(22.66, 67.7)	39.14(22.61, 67.76)	476.85	5.27(4.51)	38.64(24.44)
vascular disorders	venous thrombosis limb	11	16.11(8.91, 29.15)	16.1(8.94, 28.99)	154.98	4(3.18)	16.02(9.76)
vascular disorders	arterial thrombosis	9	15.14(7.86, 29.15)	15.13(7.92, 28.89)	118.2	3.91(3.02)	15.06(8.71)
vascular disorders	thrombophlebitis	7	6.38(3.04, 13.4)	6.38(3.03, 13.44)	31.69	2.67(1.67)	6.37(3.42)
vascular disorders	vena cava thrombosis	5	9.87(4.1, 23.75)	9.87(4.09, 23.84)	39.72	3.3(2.14)	9.84(4.72)
vascular disorders	jugular vein thrombosis	4	7.53(2.82, 20.09)	7.53(2.83, 20.06)	22.58	2.91(1.64)	7.51(3.3)
vascular disorders	varicose vein ruptured	4	41.92(15.62, 112.48)	41.91(15.73, 111.67)	157.54	5.37(4.09)	41.35(18.1)
vascular disorders	aortic aneurysm rupture	3	9.8(3.16, 30.46)	9.8(3.14, 30.54)	23.63	3.29(1.87)	9.77(3.79)
vascular disorders	bloody discharge	3	8.71(2.8, 27.05)	8.71(2.79, 27.15)	20.4	3.12(1.7)	8.68(3.36)
vascular disorders	vascular rupture	3	6.34(2.04, 19.67)	6.34(2.03, 19.76)	13.45	2.66(1.24)	6.32(2.45)
vascular disorders	peripheral artery thrombosis	3	7.13(2.3, 22.15)	7.13(2.29, 22.22)	15.78	2.83(1.42)	7.12(2.76)
blood and lymphatic system disorders	anaemia	523	9.3(8.53, 10.15)	9.05(8.37, 9.79)	3747.99	3.17(3.05)	9.03(8.39)
blood and lymphatic system disorders	thrombocytopenia	150	4.57(3.89, 5.37)	4.54(3.88, 5.31)	414.17	2.18(1.95)	4.53(3.96)
blood and lymphatic system disorders	heparin-induced thrombocytopenia	115	78.83(65.47, 94.92)	78.32(65.65, 93.43)	8554.5	6.25(5.99)	76.34(65.35)
blood and lymphatic system disorders	coagulopathy	39	7.73(5.64, 10.58)	7.71(5.63, 10.55)	227.26	2.94(2.5)	7.69(5.91)
blood and lymphatic system disorders	disseminated intravascular coagulation	27	6.22(4.26, 9.08)	6.21(4.28, 9.01)	117.86	2.63(2.1)	6.2(4.52)
blood and lymphatic system disorders	eosinophilia	21	4.12(2.69, 6.33)	4.12(2.68, 6.34)	49.52	2.04(1.44)	4.11(2.87)
blood and lymphatic system disorders	thrombocytosis	20	19.15(12.33, 29.72)	19.12(12.42, 29.43)	341.37	4.25(3.63)	19.01(13.16)
blood and lymphatic system disorders	leukocytosis	19	3.55(2.26, 5.57)	3.55(2.26, 5.57)	34.74	1.83(1.19)	3.55(2.43)
blood and lymphatic system disorders	spontaneous haematoma	18	82.15(51.42, 131.24)	82.07(51.27, 131.36)	1402.89	6.32(5.66)	79.9(53.99)
blood and lymphatic system disorders	normochromic normocytic anaemia	13	14(8.12, 24.15)	13.99(8.08, 24.22)	156.08	3.8(3.04)	13.93(8.83)
blood and lymphatic system disorders	haemorrhagic disorder	13	39.32(22.75, 67.98)	39.29(22.7, 68.02)	478.86	5.28(4.52)	38.8(24.54)
blood and lymphatic system disorders	haemorrhagic diathesis	10	9.1(4.89, 16.93)	9.09(4.85, 17.02)	71.82	3.18(2.33)	9.07(5.39)
blood and lymphatic system disorders	splenic haemorrhage	8	52.3(25.99, 105.23)	52.28(25.82, 105.87)	395.45	5.68(4.73)	51.39(28.63)
blood and lymphatic system disorders	antiphospholipid syndrome	6	12.99(5.82, 28.96)	12.98(5.81, 28.99)	66.08	3.69(2.62)	12.93(6.61)
blood and lymphatic system disorders	hypocoagulable state	5	17.17(7.13, 41.35)	17.16(7.1, 41.45)	75.67	4.09(2.93)	17.07(8.18)
blood and lymphatic system disorders	splenic haematoma	4	47.79(17.8, 128.35)	47.78(17.93, 127.31)	180.32	5.56(4.28)	47.04(20.58)
blood and lymphatic system disorders	hypofibrinogenaemia	4	14.24(5.33, 38.04)	14.24(5.34, 37.94)	49	3.83(2.56)	14.17(6.23)
blood and lymphatic system disorders	thrombosis with thrombocytopenia syndrome	4	543.09(187.13, 1576.17)	542.97(188.42, 1564.71)	1830.97	8.84(7.47)	459.59(188.45)
skin and subcutaneous tissue disorders	skin necrosis	44	27.94(20.76, 37.61)	27.87(20.77, 37.4)	1129.59	4.79(4.36)	27.63(21.54)
skin and subcutaneous tissue disorders	purpura	34	12.63(9.02, 17.7)	12.61(9.04, 17.6)	362.01	3.65(3.17)	12.56(9.47)
skin and subcutaneous tissue disorders	ecchymosis	34	16.22(11.57, 22.72)	16.19(11.6, 22.59)	481.87	4.01(3.53)	16.1(12.14)
skin and subcutaneous tissue disorders	haemorrhage subcutaneous	31	28.44(19.96, 40.52)	28.39(19.95, 40.4)	811.48	4.81(4.31)	28.13(20.92)
skin and subcutaneous tissue disorders	rash maculo-papular	25	3.87(2.61, 5.73)	3.87(2.61, 5.73)	53.1	1.95(1.39)	3.86(2.78)
skin and subcutaneous tissue disorders	toxic skin eruption	20	6.66(4.29, 10.33)	6.65(4.32, 10.24)	95.82	2.73(2.11)	6.64(4.6)
skin and subcutaneous tissue disorders	petechiae	18	5.79(3.64, 9.19)	5.78(3.61, 9.25)	71.09	2.53(1.88)	5.77(3.92)
skin and subcutaneous tissue disorders	skin haemorrhage	13	3.36(1.95, 5.8)	3.36(1.94, 5.82)	21.55	1.75(0.99)	3.36(2.13)
skin and subcutaneous tissue disorders	blood blister	12	12.61(7.15, 22.24)	12.6(7.14, 22.24)	127.68	3.65(2.86)	12.56(7.81)
skin and subcutaneous tissue disorders	dermatitis bullous	11	5.16(2.86, 9.33)	5.16(2.87, 9.29)	36.82	2.36(1.55)	5.15(3.14)
skin and subcutaneous tissue disorders	bullous haemorrhagic dermatosis	6	158.62(69.77, 360.6)	158.57(69.62, 361.19)	892.07	7.23(6.14)	150.62(75.76)
skin and subcutaneous tissue disorders	livedo reticularis	5	8.08(3.36, 19.44)	8.08(3.34, 19.52)	30.94	3.01(1.85)	8.06(3.87)
skin and subcutaneous tissue disorders	prurigo	5	17.01(7.06, 40.98)	17.01(7.04, 41.09)	74.9	4.08(2.92)	16.92(8.11)
skin and subcutaneous tissue disorders	rash scarlatiniform	3	45.48(14.54, 142.26)	45.48(14.59, 141.75)	128.54	5.49(4.06)	44.81(17.26)
general disorders and administration site conditions	oedema peripheral	123	3.26(2.73, 3.89)	3.24(2.72, 3.87)	191.21	1.7(1.44)	3.24(2.79)
general disorders and administration site conditions	injection site haematoma	72	15.23(12.08, 19.21)	15.17(11.99, 19.19)	948.63	3.92(3.58)	15.1(12.44)
general disorders and administration site conditions	necrosis	20	11.79(7.6, 18.3)	11.78(7.65, 18.13)	196.59	3.55(2.93)	11.74(8.13)
general disorders and administration site conditions	induration	19	34.93(22.22, 54.92)	34.9(22.24, 54.78)	618.35	5.11(4.47)	34.5(23.63)
general disorders and administration site conditions	catheter site haemorrhage	11	15.24(8.42, 27.56)	15.23(8.46, 27.42)	145.51	3.92(3.1)	15.16(9.23)
general disorders and administration site conditions	hyperthermia	9	3.94(2.05, 7.57)	3.94(2.06, 7.52)	19.68	1.97(1.08)	3.93(2.27)
general disorders and administration site conditions	effusion	8	19.12(9.54, 38.33)	19.11(9.62, 37.95)	136.45	4.25(3.3)	19(10.62)
general disorders and administration site conditions	brain death	7	7.48(3.56, 15.7)	7.47(3.55, 15.73)	39.16	2.9(1.9)	7.46(4.01)
general disorders and administration site conditions	puncture site haemorrhage	5	23.56(9.77, 56.8)	23.55(9.75, 56.89)	107.13	4.55(3.39)	23.37(11.19)
general disorders and administration site conditions	mucosal haemorrhage	4	11.55(4.33, 30.85)	11.55(4.33, 30.77)	38.41	3.53(2.26)	11.51(5.06)
general disorders and administration site conditions	catheter site discharge	3	9.75(3.14, 30.29)	9.75(3.13, 30.39)	23.48	3.28(1.86)	9.72(3.76)
general disorders and administration site conditions	puncture site pain	3	50.62(16.17, 158.49)	50.62(16.24, 157.77)	143.47	5.64(4.21)	49.79(19.16)
general disorders and administration site conditions	application site nodule	3	72.26(22.99, 227.15)	72.25(23.18, 225.19)	205.81	6.14(4.7)	70.57(27.06)
renal and urinary disorders	haematuria	87	8.31(6.73, 10.26)	8.27(6.67, 10.26)	554.74	3.04(2.74)	8.25(6.91)
renal and urinary disorders	anuria	21	7.87(5.13, 12.08)	7.86(5.11, 12.1)	125.46	2.97(2.37)	7.84(5.48)
renal and urinary disorders	renal haemorrhage	5	8.02(3.33, 19.3)	8.02(3.32, 19.37)	30.64	3(1.84)	8(3.84)
renal and urinary disorders	renal haematoma	5	32.26(13.36, 77.88)	32.25(13.35, 77.91)	149.79	5(3.83)	31.92(15.27)
renal and urinary disorders	pyelocaliectasis	5	18.35(7.62, 44.21)	18.34(7.59, 44.3)	81.49	4.19(3.03)	18.24(8.74)
renal and urinary disorders	urinary bladder haemorrhage	4	6.3(2.36, 16.8)	6.3(2.36, 16.79)	17.79	2.65(1.39)	6.29(2.77)
renal and urinary disorders	urethral haemorrhage	3	16.78(5.39, 52.2)	16.78(5.38, 52.3)	44.26	4.06(2.64)	16.69(6.46)
renal and urinary disorders	bladder tamponade	3	33.81(10.83, 105.52)	33.81(10.85, 105.38)	94.44	5.06(3.64)	33.44(12.9)
renal and urinary disorders	bladder dysfunction	3	9.82(3.16, 30.52)	9.82(3.15, 30.61)	23.7	3.29(1.87)	9.79(3.79)
renal and urinary disorders	ureteric compression	3	131.77(41.46, 418.83)	131.75(41.45, 418.76)	372.82	6.98(5.53)	126.22(47.96)
surgical and medical procedures	hospice care	14	5.02(2.97, 8.48)	5.02(2.96, 8.52)	44.96	2.32(1.59)	5.01(3.23)
surgical and medical procedures	post procedural drainage	8	202.55(98.97, 414.57)	202.46(98.04, 418.11)	1501.92	7.57(6.59)	189.67(104.17)
surgical and medical procedures	chemotherapy	5	5.43(2.26, 13.06)	5.43(2.25, 13.12)	18.03	2.44(1.28)	5.42(2.6)
surgical and medical procedures	incisional drainage	4	28.18(10.53, 75.44)	28.17(10.57, 75.06)	103.85	4.8(3.53)	27.92(12.25)
surgical and medical procedures	mechanical ventilation	4	6.74(2.53, 17.99)	6.74(2.53, 17.96)	19.51	2.75(1.48)	6.73(2.96)
surgical and medical procedures	wound drainage	3	11.76(3.78, 36.55)	11.76(3.77, 36.65)	29.41	3.55(2.13)	11.71(4.54)
surgical and medical procedures	skin graft	3	10.5(3.38, 32.64)	10.5(3.37, 32.73)	25.7	3.39(1.97)	10.47(4.05)
respiratory, thoracic and mediastinal disorders	pulmonary embolism	296	10.29(9.17, 11.54)	10.13(9.01, 11.39)	2431.21	3.34(3.17)	10.1(9.17)
respiratory, thoracic and mediastinal disorders	epistaxis	79	3.52(2.82, 4.39)	3.51(2.83, 4.35)	141.64	1.81(1.49)	3.5(2.91)
respiratory, thoracic and mediastinal disorders	haemoptysis	29	3.43(2.38, 4.94)	3.43(2.36, 4.98)	49.84	1.78(1.26)	3.43(2.52)
respiratory, thoracic and mediastinal disorders	haemothorax	19	21.56(13.73, 33.87)	21.54(13.72, 33.81)	369.52	4.42(3.78)	21.39(14.66)
respiratory, thoracic and mediastinal disorders	pulmonary haemorrhage	10	4.11(2.21, 7.65)	4.11(2.2, 7.7)	23.53	2.04(1.18)	4.11(2.44)
respiratory, thoracic and mediastinal disorders	respiratory tract haemorrhage	3	16.14(5.19, 50.22)	16.14(5.18, 50.3)	42.38	4.01(2.59)	16.06(6.21)
respiratory, thoracic and mediastinal disorders	thoracic haemorrhage	3	50.62(16.17, 158.49)	50.62(16.24, 157.77)	143.47	5.64(4.21)	49.79(19.16)
musculoskeletal and connective tissue disorders	muscle haemorrhage	206	186.98(162.31, 215.4)	184.79(161.1, 211.96)	35464.77	7.44(7.24)	174.08(154.65)
musculoskeletal and connective tissue disorders	haemarthrosis	34	12.63(9.01, 17.69)	12.61(9.04, 17.6)	361.8	3.65(3.17)	12.56(9.47)
musculoskeletal and connective tissue disorders	compartment syndrome	29	36.93(25.6, 53.27)	36.87(25.41, 53.51)	999.67	5.19(4.67)	36.43(26.81)
musculoskeletal and connective tissue disorders	haematoma muscle	13	42.46(24.55, 73.42)	42.43(24.51, 73.45)	518.52	5.39(4.63)	41.85(26.46)
musculoskeletal and connective tissue disorders	flank pain	10	3.58(1.92, 6.65)	3.58(1.91, 6.7)	18.54	1.84(0.98)	3.57(2.13)
musculoskeletal and connective tissue disorders	joint effusion	8	3.78(1.89, 7.57)	3.78(1.9, 7.51)	16.34	1.92(0.97)	3.78(2.11)
musculoskeletal and connective tissue disorders	soft tissue haemorrhage	4	35.04(13.07, 93.9)	35.03(13.15, 93.34)	130.7	5.11(3.84)	34.64(15.18)
cardiac disorders	coronary artery thrombosis	37	58.83(42.48, 81.48)	58.71(42.07, 81.93)	2058.54	5.85(5.38)	57.6(43.86)
cardiac disorders	cardiac tamponade	9	6.3(3.28, 12.12)	6.3(3.3, 12.03)	40.05	2.65(1.76)	6.29(3.64)
cardiac disorders	pericardial haemorrhage	7	10.26(4.88, 21.54)	10.25(4.87, 21.59)	58.25	3.35(2.35)	10.22(5.49)
cardiac disorders	intracardiac thrombus	5	4.81(2, 11.56)	4.81(1.99, 11.62)	15.05	2.26(1.11)	4.8(2.3)
cardiac disorders	hypersensitivity myocarditis	4	132.76(48.76, 361.46)	132.73(48.85, 360.65)	500.68	6.99(5.69)	127.12(54.98)
cardiac disorders	myopericarditis	3	19.56(6.29, 60.89)	19.56(6.28, 60.96)	52.49	4.28(2.86)	19.44(7.52)
neoplasms benign, malignant and unspecified (incl cysts and polyps)	lung cancer metastatic	7	7.79(3.71, 16.37)	7.79(3.7, 16.41)	41.33	2.96(1.96)	7.77(4.18)
neoplasms benign, malignant and unspecified (incl cysts and polyps)	brain neoplasm malignant	7	4.98(2.37, 10.46)	4.98(2.36, 10.49)	22.25	2.32(1.31)	4.98(2.68)
neoplasms benign, malignant and unspecified (incl cysts and polyps)	pancreatic carcinoma metastatic	5	5.63(2.34, 13.55)	5.63(2.33, 13.6)	19.01	2.49(1.34)	5.62(2.7)
neoplasms benign, malignant and unspecified (incl cysts and polyps)	tumour haemorrhage	4	4.83(1.81, 12.87)	4.83(1.81, 12.87)	12.12	2.27(1)	4.82(2.12)
neoplasms benign, malignant and unspecified (incl cysts and polyps)	marrow hyperplasia	3	14.13(4.55, 43.94)	14.13(4.53, 44.04)	36.43	3.81(2.4)	14.07(5.45)
hepatobiliary disorders	hepatic function abnormal	46	4.28(3.2, 5.71)	4.27(3.18, 5.73)	115.01	2.09(1.68)	4.26(3.35)
hepatobiliary disorders	hepatocellular injury	15	3.38(2.04, 5.61)	3.38(2.03, 5.63)	25.09	1.76(1.05)	3.38(2.21)
hepatobiliary disorders	hepatic haemorrhage	5	19.73(8.19, 47.55)	19.72(8.16, 47.64)	88.3	4.29(3.13)	19.6(9.39)
hepatobiliary disorders	portal vein thrombosis	5	5.28(2.19, 12.69)	5.27(2.18, 12.73)	17.29	2.4(1.24)	5.27(2.53)
hepatobiliary disorders	hepatic haematoma	5	34.73(14.38, 83.89)	34.72(14.37, 83.87)	161.89	5.1(3.94)	34.34(16.42)
infections and infestations	haematoma infection	14	81.72(48.05, 139)	81.66(48.1, 138.62)	1085.7	6.31(5.57)	79.51(50.98)
infections and infestations	wound infection	12	4.21(2.39, 7.41)	4.21(2.38, 7.43)	29.29	2.07(1.29)	4.2(2.62)
infections and infestations	superinfection	7	15.59(7.42, 32.78)	15.59(7.4, 32.83)	95.07	3.96(2.95)	15.51(8.33)
infections and infestations	oesophageal candidiasis	5	4.4(1.83, 10.57)	4.4(1.82, 10.63)	13.1	2.13(0.98)	4.39(2.11)
eye disorders	mydriasis	29	7.62(5.29, 10.98)	7.61(5.24, 11.04)	166.21	2.93(2.41)	7.6(5.6)
eye disorders	conjunctival pallor	6	112.02(49.58, 253.13)	111.99(49.17, 255.09)	636.12	6.75(5.66)	107.98(54.59)
eye disorders	conjunctival discolouration	3	82.97(26.34, 261.32)	82.95(26.1, 263.65)	236.33	6.34(4.9)	80.74(30.91)
reproductive system and breast disorders	breast haematoma	12	179.3(100.12, 321.11)	179.18(99.52, 322.59)	2005.87	7.4(6.59)	169.09(103.84)
reproductive system and breast disorders	pelvic haematoma	9	69.13(35.69, 133.88)	69.09(35.48, 134.53)	590.31	6.08(5.17)	67.55(38.85)
metabolism and nutrition disorders	hypovolaemia	16	9.04(5.54, 14.78)	9.04(5.54, 14.76)	114.04	3.17(2.48)	9.01(5.98)
metabolism and nutrition disorders	hyperlactacidaemia	4	5.51(2.07, 14.7)	5.51(2.07, 14.68)	14.74	2.46(1.19)	5.5(2.42)
pregnancy, puerperium and perinatal conditions	live birth	15	6.69(4.03, 11.11)	6.69(4.02, 11.14)	72.44	2.74(2.03)	6.68(4.37)
immune system disorders	cross sensitivity reaction	3	16.06(5.16, 49.95)	16.06(5.15, 50.06)	42.13	4(2.58)	15.97(6.18)
endocrine disorders	adrenal haemorrhage	9	57.95(29.96, 112.11)	57.92(29.75, 112.78)	493.9	5.83(4.93)	56.84(32.73)
ear and labyrinth disorders	ear haemorrhage	4	6.59(2.47, 17.59)	6.59(2.47, 17.56)	18.93	2.72(1.45)	6.58(2.9)
