# Supplementary material for: Disproportionality analysis of fondaparinux associated adverse events based on the FDA adverse event reporting system
Source: PLoS One. 2026 Feb 11;21(2):e0342548. doi: 10.1371/journal.pone.0342548 (PMC12893537; doi:10.1371/journal.pone.0342548)
Supplement: S4 File — (XLSX) [file pone.0342548.s004.xlsx]

## Sheet: Sheet 1
soc_english	pt_english	<span style="color:#FF000080"><18</span><br/>Case Reports	<span style="color:#FF000080"><18</span><br/>ROR(95% CI)	<span style="color:#FF000080"><18</span><br/>PRR(95% CI)	<span style="color:#FF000080"><18</span><br/>chisq	<span style="color:#FF000080"><18</span><br/>IC(IC025)	<span style="color:#FF000080"><18</span><br/>EBGM(EBGM05)	<span style="color:#FF000080"><18</span><br/>p.value	<span style="color:#FF000080"><18</span><br/>p.adj	<span style="color:#C08BED80">18~65</span><br/>Case Reports	<span style="color:#C08BED80">18~65</span><br/>ROR(95% CI)	<span style="color:#C08BED80">18~65</span><br/>PRR(95% CI)	<span style="color:#C08BED80">18~65</span><br/>chisq	<span style="color:#C08BED80">18~65</span><br/>IC(IC025)	<span style="color:#C08BED80">18~65</span><br/>EBGM(EBGM05)	<span style="color:#C08BED80">18~65</span><br/>p.value	<span style="color:#C08BED80">18~65</span><br/>p.adj	<span style="color:#953BAE80">>=65</span><br/>Case Reports	<span style="color:#953BAE80">>=65</span><br/>ROR(95% CI)	<span style="color:#953BAE80">>=65</span><br/>PRR(95% CI)	<span style="color:#953BAE80">>=65</span><br/>chisq	<span style="color:#953BAE80">>=65</span><br/>IC(IC025)	<span style="color:#953BAE80">>=65</span><br/>EBGM(EBGM05)	<span style="color:#953BAE80">>=65</span><br/>p.value	<span style="color:#953BAE80">>=65</span><br/>p.adj	<span style="color:#69EA9D80">unknow</span><br/>Case Reports	<span style="color:#69EA9D80">unknow</span><br/>ROR(95% CI)	<span style="color:#69EA9D80">unknow</span><br/>PRR(95% CI)	<span style="color:#69EA9D80">unknow</span><br/>chisq	<span style="color:#69EA9D80">unknow</span><br/>IC(IC025)	<span style="color:#69EA9D80">unknow</span><br/>EBGM(EBGM05)	<span style="color:#69EA9D80">unknow</span><br/>p.value	<span style="color:#69EA9D80">unknow</span><br/>p.adj
injury, poisoning and procedural complications	foetal exposure during pregnancy	4	5.41(1.99, 14.71)	5.22(2, 13.64)	13.77	2.38(1.09)	5.22(2.26)	0.008	0.013
injury, poisoning and procedural complications	incision site haematoma									9	465.74(233.68, 928.25)	464.88(234.11, 923.14)	3744.69	8.71(7.76)	417.97(234.71)	0	0	8	201.01(95.95, 421.11)	200.81(95.35, 422.91)	1397.76	7.46(6.46)	176.59(95.11)	0	0	10	978.58(490.7, 1951.54)	976.41(491.71, 1938.91)	7870.3	9.62(8.69)	788.83(442.74)	0	0
injury, poisoning and procedural complications	anastomotic haemorrhage									3	165.39(52.14, 524.62)	165.29(52, 525.37)	471.05	7.31(5.86)	158.97(60.51)	0	0
injury, poisoning and procedural complications	post procedural haematoma									15	113.25(67.75, 189.29)	112.9(67.82, 187.94)	1619.49	6.78(6.06)	109.93(71.52)	0	0	32	78.48(54.95, 112.07)	78.17(54.93, 111.24)	2313.71	6.21(5.71)	74.24(55.1)	0	0	15	170.02(101.36, 285.19)	169.46(101.8, 282.09)	2412.36	7.35(6.62)	162.78(105.59)	0	0
injury, poisoning and procedural complications	incision site haemorrhage									6	89.62(39.9, 201.3)	89.51(40.07, 199.93)	513.99	6.45(5.37)	87.63(44.52)	0	0	16	92.99(56.07, 154.21)	92.81(55.75, 154.49)	1366.02	6.45(5.74)	87.3(57.18)	0	0	11	228.38(124.36, 419.42)	227.83(124.09, 418.3)	2353.46	7.75(6.91)	215.89(129.82)	0	0
injury, poisoning and procedural complications	subcutaneous haematoma									5	73.34(30.28, 177.66)	73.27(30.33, 177)	350.2	6.17(5)	72.01(34.35)	0	0	17	36.63(22.63, 59.31)	36.56(22.4, 59.68)	573.59	5.16(4.48)	35.69(23.85)	0	0	4	91.72(34.04, 247.17)	91.64(33.73, 249)	350.77	6.49(5.2)	89.66(39.12)	0	0
injury, poisoning and procedural complications	procedural site reaction									3	60.81(19.44, 190.17)	60.77(19.5, 189.41)	173.8	5.9(4.48)	59.9(23.07)	0	0
injury, poisoning and procedural complications	post procedural swelling									4	46.47(17.34, 124.54)	46.43(17.43, 123.71)	175.83	5.52(4.25)	45.93(20.13)	0	0
injury, poisoning and procedural complications	surgical procedure repeated									3	39.89(12.79, 124.39)	39.86(12.79, 124.23)	112.57	5.3(3.88)	39.49(15.25)	0	0
injury, poisoning and procedural complications	product monitoring error									3	37.59(12.06, 117.19)	37.57(12.05, 117.1)	105.82	5.22(3.8)	37.24(14.38)	0	0
injury, poisoning and procedural complications	extradural haematoma									3	37.48(12.02, 116.83)	37.45(12.02, 116.72)	105.48	5.21(3.79)	37.13(14.34)	0	0	13	28.68(16.56, 49.67)	28.63(16.54, 49.56)	340.02	4.81(4.05)	28.1(17.75)	0	0	5	114.04(46.87, 277.45)	113.91(47.15, 275.18)	544.5	6.79(5.62)	110.86(52.69)	0	0
injury, poisoning and procedural complications	post procedural haemorrhage									34	32.65(23.27, 45.8)	32.42(23.23, 45.24)	1027.66	5.01(4.53)	32.18(24.24)	0	0	66	35.42(27.72, 45.26)	35.13(27.77, 44.45)	2137.6	5.1(4.75)	34.33(27.96)	0	0	22	28.51(18.72, 43.4)	28.37(18.8, 42.82)	577.05	4.82(4.22)	28.18(19.83)	0	0
injury, poisoning and procedural complications	subdural haematoma									20	32.46(20.89, 50.45)	32.33(21.01, 49.76)	602.66	5(4.38)	32.09(22.19)	0	0	59	11.04(8.54, 14.28)	10.97(8.5, 14.15)	530.74	3.45(3.08)	10.89(8.78)	0	0	23	38.88(25.76, 58.68)	38.69(25.64, 58.39)	836.64	5.26(4.68)	38.34(27.17)	0	0
injury, poisoning and procedural complications	postoperative wound complication									4	32.37(12.1, 86.62)	32.35(12.14, 86.2)	120.57	5(3.73)	32.1(14.09)	0	0	6	33.37(14.85, 74.97)	33.34(14.93, 74.47)	184.02	5.03(3.94)	32.62(16.57)	0	0	3	34.58(11.1, 107.77)	34.56(11.09, 107.72)	96.95	5.1(3.68)	34.28(13.24)	0	0
injury, poisoning and procedural complications	wound haemorrhage									7	29.17(13.86, 61.38)	29.13(13.83, 61.35)	188.83	4.85(3.85)	28.93(15.53)	0	0	11	12.73(7.03, 23.05)	12.71(7.06, 22.88)	117.66	3.66(2.84)	12.61(7.67)	0	0	5	19.01(7.89, 45.78)	18.99(7.86, 45.87)	84.8	4.24(3.08)	18.9(9.06)	0	0
injury, poisoning and procedural complications	brain herniation									8	28.67(14.29, 57.49)	28.62(14.41, 56.83)	211.8	4.83(3.88)	28.43(15.88)	0	0	14	27.55(16.23, 46.77)	27.51(16.21, 46.7)	350.99	4.76(4.02)	27.02(17.35)	0	0
injury, poisoning and procedural complications	subdural haemorrhage									3	23.99(7.71, 74.66)	23.98(7.69, 74.74)	65.68	4.58(3.16)	23.85(9.22)	0	0.001									4	29.53(11.04, 78.99)	29.5(11.07, 78.6)	109.36	4.87(3.6)	29.3(12.86)	0	0
injury, poisoning and procedural complications	splenic rupture									3	19.2(6.17, 59.71)	19.19(6.16, 59.81)	51.49	4.26(2.84)	19.11(7.39)	0.001	0.002
injury, poisoning and procedural complications	incorrect dosage administered									3	11.32(3.64, 35.16)	11.31(3.63, 35.25)	28.12	3.5(2.08)	11.28(4.37)	0.003	0.006
injury, poisoning and procedural complications	traumatic haematoma																	19	60.14(37.99, 95.21)	60(38.23, 94.17)	1058.8	5.85(5.2)	57.67(39.27)	0	0
injury, poisoning and procedural complications	postoperative thrombosis																	4	47.76(17.64, 129.32)	47.73(17.57, 129.69)	177.21	5.53(4.24)	46.25(20.1)	0	0
injury, poisoning and procedural complications	anaemia postoperative																	3	17.83(5.71, 55.69)	17.83(5.72, 55.57)	47.07	4.14(2.71)	17.62(6.8)	0.001	0.002
injury, poisoning and procedural complications	wound complication																	6	11.18(5, 24.97)	11.17(5, 24.95)	55.14	3.47(2.4)	11.09(5.66)	0	0
injury, poisoning and procedural complications	wound secretion																	7	10.41(4.95, 21.9)	10.4(4.94, 21.9)	59.05	3.37(2.36)	10.33(5.55)	0	0	7	26.09(12.4, 54.88)	26.05(12.37, 54.86)	167.56	4.69(3.69)	25.89(13.9)	0	0
injury, poisoning and procedural complications	product name confusion																									4	18.61(6.97, 49.73)	18.6(6.98, 49.56)	66.31	4.21(2.94)	18.52(8.14)	0	0
injury, poisoning and procedural complications	product administered to patient of inappropriate age																									4	9.11(3.41, 24.31)	9.1(3.42, 24.25)	28.79	3.18(1.92)	9.09(4)	0.001	0.003
gastrointestinal disorders	intra-abdominal haematoma									10	115.66(61.66, 216.96)	115.43(61.65, 216.13)	1103.55	6.81(5.95)	112.32(66.35)	0	0	34	104.87(74, 148.62)	104.43(73.38, 148.61)	3250.01	6.61(6.11)	97.51(72.83)	0	0	16	300.67(180.84, 499.92)	299.61(179.99, 498.74)	4437.69	8.13(7.41)	279.28(182.51)	0	0
gastrointestinal disorders	abdominal wall haematoma									9	88.5(45.7, 171.38)	88.34(45.37, 172.02)	760.9	6.43(5.53)	86.51(49.76)	0	0	35	47.3(33.75, 66.27)	47.09(33.75, 65.71)	1529.72	5.51(5.03)	45.65(34.42)	0	0	26	503.47(334.73, 757.29)	500.58(331.68, 755.49)	11553.16	8.8(8.23)	446.24(317.12)	0	0
gastrointestinal disorders	retroperitoneal haemorrhage									12	73.64(41.58, 130.41)	73.46(41.61, 129.69)	842.76	6.17(5.38)	72.2(44.76)	0	0	15	20.29(12.19, 33.8)	20.26(12.17, 33.73)	270.87	4.32(3.61)	19.99(13.05)	0	0	16	123.31(74.93, 202.92)	122.87(75.27, 200.56)	1877.91	6.9(6.2)	119.33(78.66)	0	0
gastrointestinal disorders	retroperitoneal haematoma									11	72.77(40.07, 132.18)	72.61(40.33, 130.73)	763.49	6.16(5.33)	71.38(43.32)	0	0	46	66.49(49.44, 89.42)	66.11(49.27, 88.71)	2821.95	5.98(5.56)	63.28(49.39)	0	0	17	254.47(155.78, 415.66)	253.51(155.31, 413.81)	4026.91	7.9(7.21)	238.81(158.39)	0	0
gastrointestinal disorders	pancreatitis haemorrhagic									3	56.13(17.96, 175.43)	56.09(18, 174.82)	160.16	5.79(4.36)	55.36(21.33)	0	0
gastrointestinal disorders	intra-abdominal haemorrhage									10	41.2(22.09, 76.86)	41.12(21.96, 76.99)	387.58	5.35(4.49)	40.72(24.17)	0	0	19	43.87(27.78, 69.28)	43.77(27.89, 68.7)	770.91	5.41(4.77)	42.52(29.01)	0	0	7	62.5(29.61, 131.92)	62.41(29.63, 131.44)	416.62	5.94(4.93)	61.49(32.91)	0	0
gastrointestinal disorders	oesophageal haemorrhage									3	32.14(10.32, 100.11)	32.12(10.31, 100.11)	89.75	4.99(3.57)	31.88(12.32)	0	0
gastrointestinal disorders	melaena									30	24.08(16.8, 34.51)	23.94(16.82, 34.07)	655.73	4.57(4.06)	23.8(17.61)	0	0	94	12.01(9.79, 14.73)	11.88(9.77, 14.45)	929.85	3.56(3.27)	11.79(9.94)	0	0	31	43.52(30.51, 62.07)	43.23(30.38, 61.52)	1265.6	5.42(4.91)	42.79(31.79)	0	0
gastrointestinal disorders	haematemesis									25	12.15(8.2, 18.01)	12.09(8.17, 17.89)	253.78	3.59(3.04)	12.06(8.68)	0	0	61	10.62(8.25, 13.68)	10.55(8.18, 13.61)	523.77	3.39(3.03)	10.48(8.48)	0	0	23	19.09(12.66, 28.79)	19(12.59, 28.68)	390.53	4.24(3.66)	18.92(13.42)	0	0
gastrointestinal disorders	peritoneal haematoma																	8	179.36(86.03, 373.95)	179.19(86.77, 370.05)	1262.2	7.32(6.32)	159.66(86.34)	0	0
gastrointestinal disorders	colonic haematoma																	3	114.98(35.49, 372.56)	114.94(35.46, 372.56)	314.05	6.74(5.26)	106.6(39.86)	0	0
gastrointestinal disorders	duodenal ulcer haemorrhage																	12	11.35(6.43, 20.04)	11.34(6.42, 20.02)	112.25	3.49(2.7)	11.26(7)	0	0
gastrointestinal disorders	small intestinal haemorrhage																	7	10.67(5.07, 22.45)	10.66(5.06, 22.45)	60.84	3.4(2.4)	10.59(5.68)	0	0
gastrointestinal disorders	abdominal mass																	4	10.63(3.98, 28.44)	10.63(3.99, 28.32)	34.63	3.4(2.13)	10.56(4.63)	0.001	0.002
gastrointestinal disorders	acute abdomen																	3	10.11(3.25, 31.49)	10.11(3.24, 31.51)	24.46	3.33(1.91)	10.05(3.88)	0.004	0.008
gastrointestinal disorders	gastric ulcer haemorrhage																	18	9.73(6.12, 15.48)	9.71(6.07, 15.54)	139.79	3.27(2.62)	9.66(6.55)	0	0
gastrointestinal disorders	abdominal rigidity																	3	8.26(2.65, 25.7)	8.26(2.65, 25.74)	19.03	3.04(1.62)	8.22(3.18)	0.006	0.013
gastrointestinal disorders	abdominal wall haemorrhage																									4	342.05(123.29, 948.97)	341.74(123.33, 946.95)	1254.46	8.3(6.98)	315.53(134.35)	0	0
gastrointestinal disorders	mouth haemorrhage																									6	14.86(6.66, 33.14)	14.84(6.64, 33.15)	77.18	3.89(2.81)	14.79(7.56)	0	0
gastrointestinal disorders	duodenal ulcer																									4	13.37(5.01, 35.69)	13.36(5.01, 35.6)	45.59	3.74(2.47)	13.32(5.86)	0	0.001
gastrointestinal disorders	gastric haemorrhage																									7	10.87(5.17, 22.83)	10.85(5.15, 22.85)	62.46	3.44(2.43)	10.83(5.82)	0	0
gastrointestinal disorders	gingival bleeding																									6	7.49(3.36, 16.7)	7.48(3.35, 16.71)	33.65	2.9(1.83)	7.47(3.82)	0	0.001
nervous system disorders	spinal cord haemorrhage									4	196.94(72.2, 537.18)	196.78(72.42, 534.69)	743.71	7.55(6.25)	187.88(81.14)	0	0
nervous system disorders	cerebellar haematoma									3	179.77(56.57, 571.34)	179.66(56.52, 571.04)	510.8	7.43(5.98)	172.22(65.45)	0	0	5	43.1(17.7, 104.92)	43.07(17.83, 104.05)	199.58	5.39(4.21)	41.86(19.89)	0	0
nervous system disorders	intracranial haematoma									5	144.63(59.27, 352.96)	144.49(59.81, 349.05)	688.4	7.13(5.95)	139.64(66.19)	0	0	7	45.74(21.55, 97.09)	45.7(21.7, 96.25)	296.75	5.47(4.45)	44.34(23.62)	0	0
nervous system disorders	cerebral haematoma									8	41.13(20.49, 82.58)	41.07(20.28, 83.17)	309.66	5.35(4.4)	40.67(22.7)	0	0	30	25.38(17.68, 36.44)	25.29(17.77, 35.99)	688.06	4.64(4.12)	24.88(18.38)	0	0	11	105.41(57.89, 191.91)	105.15(58.4, 189.31)	1106.44	6.68(5.85)	102.55(62.11)	0	0
nervous system disorders	intraventricular haemorrhage									3	23.58(7.58, 73.38)	23.57(7.56, 73.46)	64.47	4.55(3.13)	23.44(9.07)	0	0.001	10	13.34(7.15, 24.86)	13.32(7.11, 24.94)	112.93	3.72(2.87)	13.21(7.84)	0	0	5	39.94(16.54, 96.4)	39.89(16.51, 96.36)	187.77	5.3(4.14)	39.52(18.9)	0	0
nervous system disorders	haemorrhagic stroke									10	22.16(11.9, 41.29)	22.12(11.81, 41.42)	200.61	4.46(3.6)	22.01(13.08)	0	0	20	8.21(5.29, 12.75)	8.2(5.33, 12.62)	125.68	3.03(2.41)	8.16(5.64)	0	0	6	13.9(6.23, 31.01)	13.89(6.22, 31.02)	71.51	3.79(2.72)	13.84(7.08)	0	0
nervous system disorders	cerebral haemorrhage									43	21.58(15.97, 29.16)	21.4(15.95, 28.71)	832.26	4.41(3.98)	21.3(16.55)	0	0	101	10.28(8.44, 12.51)	10.16(8.35, 12.36)	829.42	3.34(3.05)	10.1(8.56)	0	0	41	19.86(14.59, 27.03)	19.69(14.39, 26.94)	724.26	4.29(3.85)	19.6(15.15)	0	0
nervous system disorders	haemorrhage intracranial									15	20.74(12.48, 34.47)	20.68(12.42, 34.42)	279.5	4.36(3.65)	20.58(13.45)	0	0									13	11.83(6.86, 20.41)	11.8(6.82, 20.43)	128.2	3.56(2.8)	11.77(7.46)	0	0
nervous system disorders	paraplegia									5	18.6(7.72, 44.79)	18.58(7.69, 44.88)	82.8	4.21(3.05)	18.5(8.87)	0	0	4	9.78(3.66, 26.14)	9.77(3.67, 26.03)	31.29	3.28(2.01)	9.71(4.27)	0.001	0.002
nervous system disorders	hemiplegia									8	10.82(5.4, 21.66)	10.8(5.44, 21.45)	70.96	3.43(2.48)	10.77(6.03)	0	0	27	15.44(10.56, 22.57)	15.39(10.6, 22.33)	359.6	3.93(3.39)	15.24(11.09)	0	0	9	21.45(11.13, 41.32)	21.41(11.21, 40.88)	174.2	4.41(3.52)	21.3(12.31)	0	0
nervous system disorders	intracranial pressure increased									6	10.64(4.77, 23.72)	10.63(4.76, 23.74)	52.2	3.41(2.34)	10.6(5.42)	0	0	9	29.35(15.16, 56.79)	29.31(15.05, 57.07)	241.28	4.85(3.94)	28.75(16.55)	0	0
nervous system disorders	cerebral ischaemia									4	10.03(3.76, 26.77)	10.02(3.76, 26.7)	32.42	3.32(2.06)	10(4.4)	0.001	0.002
nervous system disorders	extensor plantar response																	4	30.67(11.39, 82.57)	30.65(11.28, 83.28)	112.37	4.91(3.63)	30.04(13.11)	0	0
nervous system disorders	monoparesis																	5	15.24(6.31, 36.79)	15.23(6.3, 36.79)	65.79	3.91(2.75)	15.08(7.21)	0	0
nervous system disorders	brain stem haemorrhage																	4	15.05(5.62, 40.33)	15.05(5.65, 40.1)	51.92	3.9(2.62)	14.9(6.54)	0	0.001	4	119.84(44.32, 324.02)	119.74(44.07, 325.36)	457.62	6.86(5.58)	116.37(50.63)	0	0
nervous system disorders	neurological decompensation																	5	14.57(6.04, 35.16)	14.56(6.03, 35.17)	62.52	3.85(2.69)	14.42(6.9)	0	0
nervous system disorders	monoplegia																	9	13.13(6.81, 25.32)	13.12(6.87, 25.05)	99.84	3.7(2.8)	13.01(7.51)	0	0	4	13.77(5.16, 36.77)	13.76(5.16, 36.66)	47.18	3.78(2.51)	13.72(6.03)	0	0.001
nervous system disorders	paralysis																	16	8.49(5.19, 13.89)	8.48(5.2, 13.84)	104.93	3.08(2.39)	8.43(5.59)	0	0	8	7.35(3.67, 14.71)	7.34(3.7, 14.58)	43.73	2.87(1.93)	7.33(4.1)	0	0
nervous system disorders	paresis																	3	8.2(2.63, 25.5)	8.19(2.63, 25.53)	18.84	3.03(1.61)	8.15(3.15)	0.006	0.014
nervous system disorders	sciatic nerve palsy																									4	1026.14(342.92, 3070.58)	1025.23(342.09, 3072.58)	3274.36	9.68(8.27)	820.39(327.89)	0	0
investigations	coagulation factor decreased									3	103.37(32.86, 325.16)	103.31(33.15, 321.99)	296.54	6.66(5.22)	100.81(38.64)	0	0
investigations	investigation									25	93.88(63.09, 139.69)	93.41(63.12, 138.24)	2235.02	6.51(5.95)	91.36(65.52)	0	0									14	74.21(43.71, 126)	73.99(43.59, 125.6)	990.17	6.18(5.45)	72.69(46.68)	0	0
investigations	prothrombin level decreased									7	83.72(39.59, 177.02)	83.6(39.7, 176.06)	559.97	6.36(5.35)	81.96(43.8)	0	0	14	55.94(32.79, 95.44)	55.84(32.89, 94.79)	726.21	5.75(5)	53.82(34.42)	0	0	5	175.45(71.65, 429.61)	175.25(71.14, 431.74)	830.8	7.39(6.21)	168.11(79.46)	0	0
investigations	anticoagulation drug level below therapeutic									3	58.24(18.63, 182.07)	58.2(18.67, 181.4)	166.31	5.84(4.42)	57.41(22.12)	0	0
investigations	emergency care examination									3	57.43(18.37, 179.52)	57.39(18.41, 178.87)	163.96	5.82(4.4)	56.62(21.82)	0	0
investigations	coagulation time prolonged									3	28.91(9.29, 90.04)	28.9(9.27, 90.07)	80.24	4.84(3.42)	28.7(11.1)	0	0.001	5	11.82(4.9, 28.52)	11.82(4.89, 28.55)	49.11	3.55(2.39)	11.73(5.62)	0	0
investigations	activated partial thromboplastin time prolonged									11	28.4(15.69, 51.42)	28.34(15.74, 51.02)	288.16	4.82(3.99)	28.15(17.13)	0	0	15	11.51(6.92, 19.14)	11.49(6.9, 19.13)	142.52	3.51(2.8)	11.41(7.45)	0	0	11	54.35(29.96, 98.59)	54.22(30.12, 97.62)	567.14	5.74(4.92)	53.52(32.52)	0	0
investigations	fibrin d dimer increased									9	25.87(13.43, 49.86)	25.83(13.53, 49.32)	213.47	4.68(3.78)	25.67(14.83)	0	0									4	28.6(10.69, 76.5)	28.58(10.73, 76.15)	105.72	4.83(3.56)	28.39(12.46)	0	0
investigations	computerised tomogram abnormal									3	14.86(4.78, 46.17)	14.85(4.76, 46.28)	38.6	3.89(2.47)	14.8(5.73)	0.001	0.003
investigations	international normalised ratio decreased									4	13.59(5.09, 36.29)	13.58(5.1, 36.18)	46.47	3.76(2.49)	13.54(5.95)	0	0.001									5	20.26(8.41, 48.81)	20.24(8.38, 48.89)	91.01	4.33(3.17)	20.15(9.65)	0	0
investigations	protein total decreased									4	12.6(4.72, 33.63)	12.59(4.73, 33.55)	42.55	3.65(2.38)	12.55(5.52)	0	0.001									4	20.45(7.65, 54.63)	20.43(7.67, 54.43)	73.55	4.35(3.08)	20.33(8.93)	0	0
investigations	platelet count increased									13	12.18(7.06, 21)	12.15(7.02, 21.03)	132.6	3.6(2.84)	12.11(7.68)	0	0	22	13.95(9.16, 21.24)	13.91(9.22, 20.99)	261.24	3.79(3.19)	13.79(9.7)	0	0	8	7.34(3.67, 14.7)	7.33(3.69, 14.56)	43.69	2.87(1.93)	7.32(4.1)	0	0
investigations	haematocrit decreased									20	10.83(6.98, 16.81)	10.79(7.01, 16.61)	177.24	3.43(2.81)	10.76(7.45)	0	0	33	7.84(5.57, 11.05)	7.81(5.6, 10.9)	195.12	2.96(2.47)	7.78(5.84)	0	0	15	14.39(8.66, 23.92)	14.35(8.62, 23.89)	185.67	3.84(3.13)	14.3(9.35)	0	0
investigations	drug specific antibody present																	4	16.89(6.3, 45.26)	16.88(6.34, 44.98)	59.07	4.06(2.79)	16.7(7.32)	0	0
investigations	bleeding time prolonged																	3	10.95(3.52, 34.1)	10.95(3.51, 34.13)	26.91	3.44(2.02)	10.87(4.2)	0.003	0.006
investigations	bilirubin conjugated increased																	4	10.4(3.89, 27.82)	10.4(3.9, 27.71)	33.74	3.37(2.1)	10.33(4.54)	0.001	0.002
investigations	international normalised ratio increased																									23	17.76(11.78, 26.77)	17.67(11.71, 26.67)	360.34	4.14(3.56)	17.6(12.48)	0	0
investigations	prothrombin time prolonged																									3	12.64(4.07, 39.27)	12.63(4.05, 39.36)	32.03	3.65(2.24)	12.6(4.88)	0.002	0.004
investigations	haemoglobin decreased																									61	9.6(7.45, 12.36)	9.48(7.35, 12.23)	462.5	3.24(2.88)	9.46(7.66)	0	0
vascular disorders	thrombosis	3	82.71(26.14, 261.68)	80.18(26.23, 245.05)	233.73	6.32(4.87)	79.86(30.47)	0	0																	72	10.3(8.15, 13)	10.15(8.02, 12.84)	593.22	3.34(3.01)	10.13(8.33)	0	0
vascular disorders	shock haemorrhagic									35	67.25(48.1, 94.02)	66.77(47.85, 93.17)	2231.76	6.04(5.56)	65.73(49.65)	0	0	93	37.63(30.6, 46.29)	37.21(30.59, 45.27)	3196.16	5.18(4.89)	36.31(30.53)	0	0	45	219.54(162.44, 296.72)	217.36(161.99, 291.65)	9204.21	7.69(7.26)	206.47(160.47)	0	0
vascular disorders	haematoma									93	59.43(48.33, 73.07)	58.32(47.94, 70.95)	5167.78	5.85(5.55)	57.52(48.39)	0	0	320	46.18(41.23, 51.73)	44.38(39.46, 49.92)	13179.18	5.43(5.27)	43.1(39.19)	0	0	169	126.9(108.58, 148.3)	122.19(104.46, 142.93)	19731.88	6.89(6.67)	118.68(104.17)	0	0
vascular disorders	arterial haemorrhage									4	49.98(18.64, 134)	49.94(18.74, 133.06)	189.54	5.63(4.35)	49.35(21.62)	0	0	6	19.04(8.51, 42.63)	19.03(8.52, 42.5)	101.18	4.23(3.16)	18.8(9.58)	0	0	3	63.46(20.28, 198.56)	63.42(20.35, 197.67)	181.49	5.97(4.54)	62.47(24.05)	0	0
vascular disorders	vena cava thrombosis									4	20.6(7.71, 55.04)	20.58(7.72, 54.83)	74.16	4.36(3.09)	20.49(9)	0	0
vascular disorders	hypovolaemic shock									5	14.61(6.07, 35.16)	14.59(6.04, 35.25)	63.08	3.86(2.7)	14.54(6.97)	0	0	23	18(11.93, 27.18)	17.95(11.89, 27.09)	363.81	4.15(3.57)	17.75(12.58)	0	0	9	55.36(28.66, 106.94)	55.25(28.37, 107.58)	473.08	5.77(4.87)	54.53(31.43)	0	0
vascular disorders	venous thrombosis limb									3	13.75(4.43, 42.73)	13.74(4.41, 42.82)	35.33	3.78(2.36)	13.7(5.31)	0.001	0.004									5	46.76(19.36, 112.96)	46.71(19.34, 112.84)	221.13	5.53(4.37)	46.19(22.08)	0	0
vascular disorders	jugular vein thrombosis									3	13.54(4.36, 42.08)	13.53(4.34, 42.17)	34.71	3.75(2.34)	13.49(5.23)	0.002	0.004
vascular disorders	venous thrombosis									4	11.28(4.22, 30.1)	11.27(4.23, 30.03)	37.33	3.49(2.22)	11.24(4.94)	0.001	0.001	6	10.46(4.68, 23.35)	10.45(4.68, 23.34)	50.91	3.38(2.3)	10.38(5.3)	0	0	3	11.08(3.57, 34.42)	11.07(3.55, 34.5)	27.42	3.47(2.05)	11.05(4.28)	0.003	0.006
vascular disorders	deep vein thrombosis									69	10.61(8.36, 13.46)	10.47(8.28, 13.25)	590.66	3.39(3.04)	10.45(8.56)	0	0									69	15.17(11.96, 19.25)	14.96(11.82, 18.93)	896.27	3.9(3.56)	14.91(12.21)	0	0
vascular disorders	haemorrhage									66	9.73(7.63, 12.4)	9.61(7.6, 12.16)	508.59	3.26(2.91)	9.59(7.82)	0	0	120	7.7(6.43, 9.23)	7.6(6.37, 9.07)	685.76	2.92(2.66)	7.57(6.51)	0	0	153	17.78(15.13, 20.9)	17.21(14.71, 20.13)	2331.37	4.1(3.87)	17.15(14.98)	0	0
vascular disorders	varicose vein ruptured																	3	36.72(11.67, 115.49)	36.7(11.77, 114.39)	101.63	5.16(3.73)	35.83(13.73)	0	0
vascular disorders	haemodynamic instability																	17	13.5(8.37, 21.77)	13.47(8.42, 21.56)	194.54	3.74(3.07)	13.36(8.95)	0	0
vascular disorders	arterial thrombosis																	4	12.24(4.57, 32.76)	12.23(4.59, 32.59)	40.92	3.6(2.33)	12.14(5.33)	0	0.001	3	24.43(7.85, 76.02)	24.41(7.83, 76.08)	66.96	4.6(3.18)	24.27(9.39)	0	0.001
vascular disorders	pallor																	45	11.58(8.63, 15.54)	11.52(8.59, 15.46)	429.22	3.52(3.1)	11.44(8.94)	0	0	13	11.4(6.61, 19.66)	11.37(6.57, 19.68)	122.64	3.5(2.75)	11.34(7.19)	0	0
vascular disorders	peripheral artery thrombosis																	3	11.53(3.7, 35.91)	11.52(3.7, 35.91)	28.61	3.52(2.09)	11.44(4.42)	0.002	0.006
vascular disorders	phlebitis																									5	14.07(5.84, 33.87)	14.05(5.82, 33.94)	60.42	3.81(2.65)	14.01(6.72)	0	0
vascular disorders	shock																									9	9.42(4.9, 18.13)	9.41(4.93, 17.97)	67.47	3.23(2.33)	9.39(5.43)	0	0
blood and lymphatic system disorders	thrombosis with thrombocytopenia syndrome									4	1102.84(365.89, 3324.11)	1101.94(367.69, 3302.48)	3473.51	9.77(8.35)	870.16(345.68)	0	0
blood and lymphatic system disorders	splenic haemorrhage									3	80.03(25.52, 250.94)	79.98(25.66, 249.28)	229.54	6.29(4.86)	78.48(30.16)	0	0									3	124.35(39.41, 392.34)	124.27(39.1, 394.99)	356.05	6.91(5.47)	120.65(46.13)	0	0
blood and lymphatic system disorders	heparin-induced thrombocytopenia									33	74.98(53.08, 105.91)	74.48(52.34, 105.99)	2350.01	6.19(5.7)	73.18(54.81)	0	0	37	32.93(23.76, 45.65)	32.79(23.5, 45.76)	1115.27	5(4.54)	32.09(24.41)	0	0	45	228.7(169.16, 309.19)	226.43(168.75, 303.82)	9571.62	7.75(7.32)	214.64(166.77)	0	0
blood and lymphatic system disorders	haemorrhagic disorder									3	38.52(12.35, 120.12)	38.5(12.35, 120)	108.57	5.25(3.83)	38.15(14.73)	0	0	6	29.63(13.2, 66.52)	29.61(13.26, 66.14)	162.57	4.86(3.78)	29.04(14.76)	0	0	4	49.45(18.44, 132.6)	49.41(18.54, 131.65)	187.46	5.61(4.34)	48.83(21.39)	0	0
blood and lymphatic system disorders	antiphospholipid syndrome									3	16.76(5.39, 52.11)	16.75(5.37, 52.21)	44.26	4.06(2.64)	16.69(6.46)	0.001	0.002
blood and lymphatic system disorders	haemorrhagic diathesis									4	16.54(6.19, 44.18)	16.53(6.2, 44.04)	58.13	4.04(2.77)	16.47(7.24)	0	0									4	16.53(6.19, 44.16)	16.52(6.2, 44.02)	58.09	4.04(2.77)	16.46(7.23)	0	0
blood and lymphatic system disorders	thrombocytosis									5	15.73(6.53, 37.87)	15.71(6.5, 37.95)	68.62	3.97(2.81)	15.66(7.51)	0	0	10	18.83(10.09, 35.15)	18.81(10.05, 35.22)	166.49	4.22(3.36)	18.58(11.02)	0	0	5	24.94(10.35, 60.11)	24.91(10.31, 60.18)	114.09	4.63(3.47)	24.77(11.86)	0	0
blood and lymphatic system disorders	spontaneous haematoma																	10	40.38(21.53, 75.72)	40.33(21.54, 75.51)	373.22	5.3(4.43)	39.27(23.21)	0	0	6	223.98(98.43, 509.68)	223.69(98.21, 509.52)	1261.36	7.73(6.63)	212.17(106.63)	0	0
blood and lymphatic system disorders	normochromic normocytic anaemia																	13	15.51(8.98, 26.8)	15.49(8.95, 26.82)	174.35	3.94(3.18)	15.34(9.7)	0	0
blood and lymphatic system disorders	hypocoagulable state																	3	9.67(3.11, 30.09)	9.66(3.1, 30.11)	23.15	3.26(1.84)	9.61(3.71)	0.004	0.009
blood and lymphatic system disorders	anaemia																	333	7.98(7.15, 8.91)	7.69(6.97, 8.48)	1939.54	2.94(2.78)	7.66(6.98)	0	0	104	9.2(7.58, 11.18)	9.02(7.41, 10.97)	741.46	3.17(2.89)	9(7.65)	0	0
blood and lymphatic system disorders	coagulopathy																									10	12.44(6.68, 23.16)	12.42(6.63, 23.25)	104.67	3.63(2.78)	12.38(7.36)	0	0
blood and lymphatic system disorders	eosinophilia																									4	7.04(2.64, 18.79)	7.04(2.64, 18.76)	20.68	2.81(1.55)	7.03(3.09)	0.003	0.006
skin and subcutaneous tissue disorders	ecchymosis									11	21.57(11.92, 39.03)	21.52(11.95, 38.74)	214.16	4.42(3.6)	21.42(13.04)	0	0	19	11.04(7.02, 17.34)	11.01(7.01, 17.28)	171.69	3.45(2.82)	10.94(7.49)	0	0	4	11.63(4.36, 31.04)	11.62(4.36, 30.96)	38.71	3.53(2.27)	11.59(5.1)	0	0.001
skin and subcutaneous tissue disorders	haemorrhage subcutaneous									3	16.88(5.43, 52.47)	16.87(5.41, 52.58)	44.6	4.07(2.65)	16.8(6.5)	0.001	0.002	17	16.87(10.45, 27.23)	16.84(10.52, 26.95)	250.37	4.06(3.39)	16.66(11.16)	0	0	11	48.16(26.56, 87.32)	48.04(26.68, 86.49)	500.84	5.57(4.75)	47.5(28.87)	0	0
skin and subcutaneous tissue disorders	purpura									12	16.41(9.3, 28.95)	16.37(9.27, 28.9)	172.53	4.03(3.24)	16.31(10.14)	0	0									6	16.14(7.24, 36.01)	16.12(7.22, 36.01)	84.79	4.01(2.93)	16.07(8.21)	0	0
skin and subcutaneous tissue disorders	bullous haemorrhagic dermatosis																	6	143.31(61.94, 331.59)	143.2(61.65, 332.63)	771.39	7.03(5.9)	130.47(64.66)	0	0
skin and subcutaneous tissue disorders	skin necrosis																	31	36.1(25.26, 51.59)	35.96(25.27, 51.17)	1028.41	5.13(4.63)	35.12(26.05)	0	0	8	32.22(16.06, 64.64)	32.16(16.2, 63.86)	239.7	5(4.05)	31.92(17.83)	0	0
skin and subcutaneous tissue disorders	prurigo																	4	21.19(7.89, 56.87)	21.18(7.95, 56.43)	75.79	4.38(3.11)	20.89(9.14)	0	0
skin and subcutaneous tissue disorders	blood blister																	7	11.52(5.48, 24.25)	11.52(5.47, 24.26)	66.69	3.52(2.51)	11.43(6.13)	0	0	3	12.61(4.06, 39.19)	12.61(4.05, 39.3)	31.96	3.65(2.23)	12.57(4.87)	0.002	0.004
skin and subcutaneous tissue disorders	livedo reticularis																	3	9.69(3.11, 30.16)	9.68(3.11, 30.17)	23.21	3.27(1.85)	9.63(3.72)	0.004	0.009
skin and subcutaneous tissue disorders	dermatitis bullous																									4	13.91(5.21, 37.15)	13.9(5.22, 37.04)	47.73	3.79(2.52)	13.86(6.09)	0	0.001
skin and subcutaneous tissue disorders	acute generalised exanthematous pustulosis																									3	13.66(4.4, 42.46)	13.65(4.38, 42.54)	35.07	3.77(2.35)	13.61(5.27)	0.002	0.004
skin and subcutaneous tissue disorders	toxic skin eruption																									4	12.61(4.72, 33.66)	12.6(4.73, 33.57)	42.59	3.65(2.38)	12.56(5.52)	0	0.001
skin and subcutaneous tissue disorders	petechiae																									4	7.31(2.74, 19.5)	7.3(2.74, 19.45)	21.73	2.87(1.6)	7.29(3.21)	0.002	0.005
general disorders and administration site conditions	application site nodule									3	217.62(68.13, 695.13)	217.49(68.43, 691.29)	614.16	7.69(6.23)	206.66(78.21)	0	0
general disorders and administration site conditions	catheter site haemorrhage									6	27.58(12.35, 61.59)	27.55(12.33, 61.53)	152.5	4.77(3.7)	27.37(13.98)	0	0									3	21.94(7.05, 68.27)	21.93(7.04, 68.35)	59.61	4.45(3.03)	21.82(8.44)	0	0.001
general disorders and administration site conditions	injection site haematoma									26	18.36(12.48, 27.02)	18.27(12.35, 27.04)	422.67	4.19(3.64)	18.19(13.17)	0	0	29	26.07(18.05, 37.67)	25.98(17.9, 37.7)	684.48	4.67(4.15)	25.54(18.78)	0	0	17	10.8(6.7, 17.4)	10.76(6.72, 17.22)	150.19	3.42(2.76)	10.74(7.2)	0	0
general disorders and administration site conditions	induration									3	16.88(5.43, 52.47)	16.87(5.41, 52.58)	44.6	4.07(2.65)	16.8(6.5)	0.001	0.002	11	47.17(25.86, 86.01)	47.1(25.65, 86.48)	480.82	5.51(4.68)	45.66(27.62)	0	0	5	41.47(17.18, 100.12)	41.42(17.15, 100.06)	195.27	5.36(4.2)	41.02(19.62)	0	0
general disorders and administration site conditions	brain death									5	13.82(5.74, 33.28)	13.81(5.72, 33.36)	59.22	3.78(2.63)	13.77(6.6)	0	0
general disorders and administration site conditions	necrosis									6	11.11(4.98, 24.76)	11.09(4.97, 24.77)	54.96	3.47(2.4)	11.07(5.66)	0	0	8	9.52(4.75, 19.09)	9.52(4.79, 18.9)	60.58	3.24(2.3)	9.46(5.29)	0	0	6	18.34(8.22, 40.93)	18.32(8.2, 40.92)	97.83	4.19(3.12)	18.24(9.32)	0	0
general disorders and administration site conditions	puncture site haemorrhage																	4	26.6(9.89, 71.54)	26.59(9.98, 70.85)	96.75	4.71(3.43)	26.13(11.42)	0	0
general disorders and administration site conditions	effusion																									6	73.11(32.6, 163.98)	73.01(32.69, 163.07)	418.72	6.16(5.08)	71.75(36.5)	0	0
cardiac disorders	hypersensitivity myocarditis									4	290.22(105.26, 800.18)	289.98(104.65, 803.53)	1076.42	8.08(6.77)	271.03(116.01)	0	0
cardiac disorders	coronary artery thrombosis									17	75.23(46.53, 121.64)	74.97(46.84, 120)	1218.7	6.2(5.53)	73.65(49.27)	0	0	16	43.14(26.23, 70.96)	43.06(26.38, 70.29)	638.45	5.39(4.69)	41.85(27.6)	0	0	4	42.53(15.88, 113.95)	42.5(15.95, 113.24)	160.42	5.39(4.12)	42.07(18.44)	0	0
cardiac disorders	intracardiac thrombus									4	13.82(5.18, 36.9)	13.81(5.18, 36.8)	47.37	3.78(2.52)	13.77(6.05)	0	0.001
cardiac disorders	cardiac tamponade																									4	18.38(6.88, 49.11)	18.37(6.89, 48.95)	65.41	4.19(2.92)	18.29(8.04)	0	0
cardiac disorders	cardiogenic shock																									4	7.99(2.99, 21.31)	7.98(2.99, 21.26)	24.39	2.99(1.73)	7.97(3.51)	0.002	0.004
cardiac disorders	cardio-respiratory arrest																									10	6.89(3.7, 12.83)	6.88(3.67, 12.88)	50.19	2.78(1.93)	6.87(4.09)	0	0
musculoskeletal and connective tissue disorders	muscle haemorrhage									44	173.73(128.33, 235.19)	172.18(128.32, 231.03)	7188.97	7.37(6.94)	165.33(128.32)	0	0	109	117.67(96.7, 143.2)	116.09(95.43, 141.23)	11519.57	6.75(6.47)	107.59(91.29)	0	0	53	394.12(296.91, 523.17)	389.52(296.05, 512.51)	18757.52	8.47(8.07)	355.81(280.73)	0	0
musculoskeletal and connective tissue disorders	haematoma muscle									3	59.07(18.89, 184.69)	59.03(18.94, 183.98)	168.74	5.86(4.44)	58.22(22.43)	0	0	10	25.94(13.87, 48.49)	25.91(13.84, 48.51)	235.27	4.67(3.81)	25.47(15.09)	0	0
musculoskeletal and connective tissue disorders	compartment syndrome									5	15.99(6.64, 38.51)	15.98(6.61, 38.6)	69.94	3.99(2.84)	15.92(7.63)	0	0	16	54.53(33.09, 89.87)	54.43(33.35, 88.85)	808.9	5.71(5.01)	52.5(34.56)	0	0	8	69.63(34.6, 140.13)	69.51(34.32, 140.76)	531.19	6.1(5.14)	68.37(38.08)	0	0
musculoskeletal and connective tissue disorders	haemarthrosis									12	13.41(7.61, 23.66)	13.38(7.58, 23.62)	137.08	3.74(2.95)	13.34(8.3)	0	0	8	9.59(4.78, 19.22)	9.58(4.82, 19.02)	61.07	3.25(2.3)	9.52(5.32)	0	0	13	29.54(17.1, 51.01)	29.45(17.01, 50.98)	354.83	4.87(4.11)	29.25(18.52)	0	0
musculoskeletal and connective tissue disorders	soft tissue haemorrhage																	3	45.99(14.57, 145.19)	45.98(14.47, 146.15)	127.95	5.48(4.04)	44.6(17.04)	0	0
renal and urinary disorders	ureteric compression									3	326.43(100.73, 1057.84)	326.23(100.65, 1057.44)	901.54	8.24(6.76)	302.44(113.08)	0	0
renal and urinary disorders	pyelocaliectasis									3	64.94(20.75, 203.23)	64.9(20.82, 202.28)	185.84	6(4.57)	63.92(24.61)	0	0
renal and urinary disorders	renal haemorrhage									3	18.08(5.82, 56.22)	18.07(5.8, 56.32)	48.17	4.17(2.75)	18(6.97)	0.001	0.002
renal and urinary disorders	anuria									8	11.01(5.5, 22.06)	11(5.54, 21.84)	72.52	3.46(2.51)	10.97(6.14)	0	0									3	8.03(2.59, 24.93)	8.03(2.58, 25.03)	18.42	3(1.59)	8.01(3.1)	0.007	0.014
surgical and medical procedures	chemotherapy									4	24.73(9.25, 66.1)	24.71(9.27, 65.84)	90.45	4.62(3.35)	24.57(10.79)	0	0
surgical and medical procedures	hospice care									5	21.48(8.91, 51.74)	21.46(8.88, 51.84)	97.01	4.42(3.26)	21.35(10.23)	0	0
surgical and medical procedures	post procedural drainage																									7	871.24(385.21, 1970.51)	869.9(381.91, 1981.44)	5012.12	9.49(8.39)	717.84(362.62)	0	0
respiratory, thoracic and mediastinal disorders	haemothorax									3	15.37(4.95, 47.77)	15.36(4.93, 47.87)	40.13	3.94(2.52)	15.31(5.93)	0.001	0.003	9	11.39(5.91, 21.95)	11.37(5.95, 21.71)	84.51	3.5(2.6)	11.29(6.52)	0	0	7	51.07(24.22, 107.67)	50.99(24.21, 107.39)	338.85	5.65(4.65)	50.37(26.99)	0	0
respiratory, thoracic and mediastinal disorders	pulmonary embolism																	113	8.07(6.7, 9.72)	7.97(6.68, 9.51)	685.78	2.99(2.72)	7.93(6.78)	0	0	97	15.61(12.76, 19.09)	15.3(12.58, 18.61)	1293.01	3.93(3.64)	15.24(12.88)	0	0
respiratory, thoracic and mediastinal disorders	acute pulmonary oedema																									3	12.51(4.03, 38.87)	12.5(4.01, 38.96)	31.65	3.64(2.22)	12.47(4.83)	0.002	0.004
neoplasms benign, malignant and unspecified (incl cysts and polyps)	marrow hyperplasia									3	38.64(12.39, 120.49)	38.62(12.39, 120.37)	108.92	5.26(3.84)	38.27(14.78)	0	0
neoplasms benign, malignant and unspecified (incl cysts and polyps)	lung cancer metastatic									4	21.13(7.91, 56.45)	21.11(7.92, 56.25)	76.24	4.39(3.12)	21.01(9.23)	0	0
neoplasms benign, malignant and unspecified (incl cysts and polyps)	tumour haemorrhage																									4	26.31(9.84, 70.35)	26.29(9.87, 70.05)	96.69	4.71(3.44)	26.13(11.47)	0	0
metabolism and nutrition disorders	hypovolaemia									6	12.37(5.55, 27.58)	12.35(5.53, 27.58)	62.43	3.62(2.55)	12.32(6.3)	0	0									3	13.07(4.21, 40.61)	13.06(4.19, 40.71)	33.31	3.7(2.29)	13.02(5.04)	0.002	0.004
metabolism and nutrition disorders	hyperlactacidaemia																	4	9.73(3.64, 26.01)	9.72(3.65, 25.9)	31.09	3.27(2)	9.66(4.24)	0.001	0.002
metabolism and nutrition disorders	iron deficiency																									3	9.86(3.17, 30.61)	9.85(3.16, 30.7)	23.8	3.3(1.88)	9.83(3.81)	0.004	0.008
hepatobiliary disorders	hepatitis	4	79.03(28.99, 215.39)	75.81(29.02, 198.07)	294.32	6.24(4.94)	75.52(32.64)	0	0
hepatobiliary disorders	hepatic haematoma																	3	35.81(11.39, 112.61)	35.8(11.49, 111.58)	99.05	5.13(3.69)	34.97(13.41)	0	0
hepatobiliary disorders	hepatic function abnormal																									12	7.58(4.3, 13.37)	7.57(4.29, 13.36)	68.29	2.92(2.13)	7.56(4.7)	0	0
reproductive system and breast disorders	breast haematoma									3	172.28(54.26, 546.99)	172.18(54.17, 547.27)	490.13	7.37(5.92)	165.33(62.88)	0	0	7	129.11(59.59, 279.76)	129(60.06, 277.05)	816.72	6.89(5.84)	118.58(62.09)	0	0
reproductive system and breast disorders	pelvic haematoma																	6	49.95(22.13, 112.75)	49.92(21.92, 113.71)	278.09	5.59(4.5)	48.29(24.44)	0	0
pregnancy, puerperium and perinatal conditions	premature baby									4	14.73(5.52, 39.33)	14.72(5.52, 39.22)	50.97	3.87(2.61)	14.67(6.45)	0	0.001
pregnancy, puerperium and perinatal conditions	live birth									10	11.1(5.96, 20.66)	11.08(5.92, 20.75)	91.49	3.47(2.61)	11.05(6.57)	0	0									5	7.15(2.97, 17.21)	7.15(2.96, 17.27)	26.39	2.84(1.68)	7.14(3.42)	0.001	0.002
infections and infestations	superinfection									3	24.91(8, 77.52)	24.89(7.99, 77.58)	68.39	4.63(3.21)	24.75(9.57)	0	0.001
infections and infestations	haematoma infection																	9	80.48(41.12, 157.5)	80.39(41.28, 156.54)	668.68	6.25(5.33)	76.23(43.46)	0	0	4	125.33(46.32, 339.08)	125.22(46.08, 340.25)	478.31	6.93(5.64)	121.54(52.85)	0	0
immune system disorders	type iv hypersensitivity reaction									3	10.24(3.3, 31.81)	10.24(3.29, 31.92)	24.94	3.35(1.94)	10.21(3.96)	0.003	0.008
immune system disorders	reaction to excipient																	3	11.78(3.78, 36.69)	11.77(3.78, 36.68)	29.34	3.55(2.13)	11.69(4.52)	0.002	0.005
eye disorders	conjunctival pallor																	5	125.59(50.36, 313.18)	125.51(49.96, 315.32)	568.57	6.85(5.65)	115.63(53.83)	0	0
eye disorders	mydriasis																	12	16.04(9.07, 28.34)	16.01(9.07, 28.26)	167.09	3.99(3.2)	15.85(9.84)	0	0
endocrine disorders	adrenal haemorrhage									5	91.51(37.71, 222.1)	91.42(37.84, 220.85)	437.49	6.48(5.31)	89.46(42.61)	0	0	3	30.99(9.87, 97.26)	30.98(9.94, 96.56)	85.21	4.92(3.49)	30.35(11.66)	0	0
