# Supplementary material for: Disproportionality analysis of fondaparinux associated adverse events based on the FDA adverse event reporting system
Source: PLoS One. 2026 Feb 11;21(2):e0342548. doi: 10.1371/journal.pone.0342548 (PMC12893537; doi:10.1371/journal.pone.0342548)
Supplement: S5 File — (XLSX) [file pone.0342548.s005.xlsx]

## Sheet: Sheet 1
soc_english	pt_english	<span style="color:#FF000080">female</span><br/>Case Reports	<span style="color:#FF000080">female</span><br/>ROR(95% CI)	<span style="color:#FF000080">female</span><br/>PRR(95% CI)	<span style="color:#FF000080">female</span><br/>chisq	<span style="color:#FF000080">female</span><br/>IC(IC025)	<span style="color:#FF000080">female</span><br/>EBGM(EBGM05)	<span style="color:#FF000080">female</span><br/>p.value	<span style="color:#FF000080">female</span><br/>p.adj	<span style="color:#C08BED80">male</span><br/>Case Reports	<span style="color:#C08BED80">male</span><br/>ROR(95% CI)	<span style="color:#C08BED80">male</span><br/>PRR(95% CI)	<span style="color:#C08BED80">male</span><br/>chisq	<span style="color:#C08BED80">male</span><br/>IC(IC025)	<span style="color:#C08BED80">male</span><br/>EBGM(EBGM05)	<span style="color:#C08BED80">male</span><br/>p.value	<span style="color:#C08BED80">male</span><br/>p.adj
nervous system disorders	intracranial haematoma	7	106.86(50.31, 226.99)	106.78(50.7, 224.88)	709.9	6.69(5.67)	103.37(55.04)	0	0	7	91.28(42.98, 193.86)	91.18(43.29, 192.03)	604.55	6.46(5.45)	88.32(47.03)	0	0
nervous system disorders	cerebellar haematoma	5	126.19(51.62, 308.48)	126.12(51.19, 310.7)	597.15	6.92(5.74)	121.38(57.46)	0	0	3	65.36(20.8, 205.4)	65.33(20.96, 203.62)	185.69	6(4.56)	63.86(24.5)	0	0
nervous system disorders	cerebral haematoma	26	66.55(45.11, 98.19)	66.37(44.85, 98.22)	1640.05	6.02(5.47)	65.04(46.98)	0	0	21	38.92(25.28, 59.91)	38.79(25.2, 59.7)	762.61	5.26(4.65)	38.27(26.68)	0	0
nervous system disorders	brain stem haemorrhage	4	35.71(13.33, 95.68)	35.69(13.39, 95.09)	133.4	5.14(3.87)	35.31(15.48)	0	0	3	18.47(5.93, 57.49)	18.46(5.92, 57.54)	49.22	4.2(2.78)	18.34(7.09)	0.001	0.002
nervous system disorders	intraventricular haemorrhage	13	46.54(26.91, 80.5)	46.48(26.85, 80.46)	570.26	5.52(4.76)	45.83(28.98)	0	0	5	12.39(5.14, 29.83)	12.38(5.12, 29.91)	52.06	3.62(2.47)	12.33(5.91)	0	0
nervous system disorders	hemiplegia	25	20.25(13.66, 30.02)	20.2(13.65, 29.89)	453.41	4.33(3.77)	20.08(14.44)	0	0	17	14.84(9.21, 23.91)	14.8(9.25, 23.69)	217.62	3.88(3.21)	14.73(9.88)	0	0
nervous system disorders	cerebral haemorrhage	82	19.65(15.8, 24.44)	19.49(15.71, 24.18)	1430.25	4.28(3.96)	19.38(16.15)	0	0	77	14.65(11.69, 18.35)	14.48(11.67, 17.96)	962.29	3.85(3.53)	14.41(11.94)	0	0
nervous system disorders	haemorrhagic stroke	16	16.52(10.1, 27.01)	16.49(10.1, 26.92)	231.67	4.04(3.35)	16.41(10.88)	0	0	16	13.77(8.42, 22.51)	13.74(8.42, 22.43)	188.04	3.77(3.08)	13.67(9.06)	0	0
nervous system disorders	sciatic nerve palsy	3	320.46(97.78, 1050.23)	320.35(96.91, 1058.93)	868.24	8.19(6.69)	291.32(107.9)	0	0
nervous system disorders	extensor plantar response	4	26.11(9.76, 69.86)	26.1(9.8, 69.54)	95.77	4.69(3.42)	25.9(11.37)	0	0
nervous system disorders	cerebellar haemorrhage	3	16.29(5.24, 50.68)	16.29(5.23, 50.77)	42.83	4.02(2.6)	16.21(6.27)	0.001	0.002
nervous system disorders	neurological decompensation	4	15.9(5.95, 42.49)	15.9(5.97, 42.36)	55.57	3.98(2.72)	15.82(6.95)	0	0
nervous system disorders	monoparesis	4	15.13(5.67, 40.43)	15.13(5.68, 40.31)	52.53	3.91(2.64)	15.06(6.62)	0	0
nervous system disorders	spinal cord haemorrhage									3	52.29(16.68, 163.89)	52.26(16.77, 162.88)	148.08	5.68(4.25)	51.32(19.73)	0	0
nervous system disorders	hemianopia									3	21.4(6.87, 66.65)	21.39(6.86, 66.67)	57.86	4.41(2.99)	21.23(8.21)	0	0.001
nervous system disorders	intracranial pressure increased									8	13.38(6.68, 26.82)	13.37(6.73, 26.55)	91.12	3.73(2.79)	13.31(7.44)	0	0
nervous system disorders	paresis									4	13.27(4.97, 35.44)	13.26(4.98, 35.33)	45.12	3.72(2.45)	13.2(5.8)	0	0.001
nervous system disorders	paraplegia									5	11.98(4.98, 28.85)	11.97(4.96, 28.92)	50.07	3.58(2.42)	11.93(5.72)	0	0
nervous system disorders	hyporeflexia									3	10.86(3.5, 33.77)	10.86(3.48, 33.85)	26.75	3.44(2.02)	10.82(4.19)	0.003	0.007
nervous system disorders	haemorrhage intracranial									23	10.26(6.81, 15.46)	10.22(6.77, 15.42)	190.76	3.35(2.77)	10.19(7.23)	0	0
nervous system disorders	monoplegia									5	9.97(4.14, 24)	9.96(4.12, 24.06)	40.17	3.31(2.15)	9.93(4.76)	0	0.001
nervous system disorders	cerebral ischaemia									6	7.99(3.59, 17.82)	7.99(3.58, 17.85)	36.57	2.99(1.92)	7.97(4.07)	0	0
nervous system disorders	hemiparesis									16	7.67(4.69, 12.53)	7.65(4.69, 12.49)	92.29	2.93(2.24)	7.63(5.06)	0	0
injury, poisoning and procedural complications	incision site haematoma	16	583.47(342.38, 994.33)	582.46(343.11, 988.77)	7858.57	8.95(8.21)	493(315.6)	0	0	8	265.8(128.65, 549.15)	265.47(128.55, 548.23)	1924.51	7.92(6.93)	242.47(132.12)	0	0
injury, poisoning and procedural complications	post procedural haematoma	34	145.76(103.31, 205.66)	145.23(102.06, 206.67)	4658.86	7.12(6.63)	138.97(104.19)	0	0	21	89.8(58.11, 138.76)	89.5(58.15, 137.75)	1780.72	6.44(5.83)	86.75(60.27)	0	0
injury, poisoning and procedural complications	incision site haemorrhage	17	141.71(87.15, 230.44)	141.45(86.66, 230.89)	2270.62	7.08(6.4)	135.51(90.22)	0	0	8	74.92(37.11, 151.27)	74.83(36.95, 151.54)	567.52	6.19(5.23)	72.9(40.49)	0	0
injury, poisoning and procedural complications	traumatic haematoma	14	85.07(50.02, 144.69)	84.94(50.04, 144.19)	1131.37	6.37(5.63)	82.77(53.07)	0	0	9	65.42(33.77, 126.75)	65.33(33.55, 127.21)	557.07	6(5.09)	63.86(36.72)	0	0
injury, poisoning and procedural complications	subcutaneous haematoma	18	91.42(57.2, 146.11)	91.24(57, 146.04)	1562.06	6.47(5.81)	88.74(59.94)	0	0	8	47.91(23.81, 96.42)	47.85(23.63, 96.9)	360.81	5.56(4.6)	47.06(26.21)	0	0
injury, poisoning and procedural complications	extradural haematoma	10	57.47(30.74, 107.44)	57.41(30.66, 107.49)	544.53	5.82(4.96)	56.42(33.42)	0	0	9	46.52(24.06, 89.94)	46.46(23.86, 90.47)	393.76	5.51(4.61)	45.71(26.33)	0	0
injury, poisoning and procedural complications	post procedural haemorrhage	69	37.78(29.78, 47.95)	37.51(29.65, 47.46)	2424.1	5.21(4.87)	37.09(30.38)	0	0	48	35.84(26.93, 47.69)	35.57(27.03, 46.8)	1592.95	5.14(4.73)	35.14(27.67)	0	0
injury, poisoning and procedural complications	postoperative wound complication	9	42.25(21.88, 81.58)	42.21(21.68, 82.19)	357.43	5.38(4.48)	41.68(24.03)	0	0	3	21.23(6.82, 66.14)	21.22(6.81, 66.14)	57.38	4.4(2.98)	21.07(8.14)	0	0.001
injury, poisoning and procedural complications	brain herniation	10	26.33(14.13, 49.08)	26.3(14.05, 49.24)	241.42	4.71(3.85)	26.1(15.5)	0	0	14	32.4(19.12, 54.9)	32.33(19.04, 54.88)	420.23	5(4.26)	31.97(20.56)	0	0
injury, poisoning and procedural complications	subdural haematoma	52	34.74(26.41, 45.69)	34.55(26.26, 45.46)	1676.13	5.1(4.7)	34.19(27.18)	0	0	38	14.91(10.83, 20.52)	14.82(10.83, 20.28)	487.51	3.88(3.43)	14.75(11.29)	0	0
injury, poisoning and procedural complications	wound haemorrhage	13	25.66(14.86, 44.31)	25.63(14.8, 44.37)	305.25	4.67(3.91)	25.43(16.1)	0	0	6	10.96(4.92, 24.45)	10.95(4.9, 24.46)	54.06	3.45(2.38)	10.91(5.58)	0	0
injury, poisoning and procedural complications	decerebration	3	160.23(50.24, 510.98)	160.18(50.4, 509.13)	451.95	7.25(5.8)	152.6(57.82)	0	0
injury, poisoning and procedural complications	post procedural swelling	6	34.91(15.61, 78.06)	34.88(15.62, 77.91)	195.35	5.11(4.03)	34.52(17.6)	0	0
injury, poisoning and procedural complications	postoperative thrombosis	3	32.37(10.38, 100.96)	32.36(10.38, 100.86)	90.26	5(3.58)	32.05(12.37)	0	0
injury, poisoning and procedural complications	splenic rupture	5	25.85(10.72, 62.34)	25.83(10.69, 62.4)	118.42	4.68(3.52)	25.64(12.27)	0	0
injury, poisoning and procedural complications	wound secretion	9	14.26(7.41, 27.45)	14.24(7.46, 27.19)	110.35	3.83(2.93)	14.19(8.2)	0	0
injury, poisoning and procedural complications	post procedural pulmonary embolism									3	157.85(49.31, 505.28)	157.78(49.64, 501.5)	442.32	7.22(5.76)	149.38(56.43)	0	0
injury, poisoning and procedural complications	anastomotic haemorrhage									3	88.06(27.9, 278.01)	88.02(27.69, 279.77)	250.21	6.42(4.97)	85.36(32.62)	0	0
injury, poisoning and procedural complications	surgical procedure repeated									3	30.87(9.89, 96.35)	30.86(9.9, 96.18)	85.72	4.93(3.51)	30.53(11.78)	0	0
injury, poisoning and procedural complications	subdural haemorrhage									5	11.56(4.8, 27.85)	11.56(4.79, 27.93)	48.02	3.53(2.37)	11.51(5.52)	0	0
gastrointestinal disorders	intra-abdominal haematoma	39	225.66(162.99, 312.42)	224.71(161.03, 313.57)	8116.62	7.71(7.25)	210.04(159.99)	0	0	14	91.38(53.63, 155.69)	91.18(53.71, 154.78)	1209.12	6.46(5.72)	88.32(56.55)	0	0
gastrointestinal disorders	retroperitoneal haematoma	39	144.88(105.05, 199.81)	144.27(105.43, 197.41)	5309.83	7.11(6.65)	138.1(105.52)	0	0	29	88.84(61.33, 128.68)	88.44(60.94, 128.35)	2430.15	6.42(5.9)	85.75(62.89)	0	0
gastrointestinal disorders	abdominal wall haematoma	37	121.68(87.58, 169.07)	121.2(86.86, 169.13)	4249.95	6.87(6.4)	116.82(88.71)	0	0	16	71.31(43.39, 117.19)	71.13(43.58, 116.11)	1078.82	6.12(5.42)	69.39(45.79)	0	0
gastrointestinal disorders	intra-abdominal haemorrhage	23	64.91(42.93, 98.12)	64.75(42.9, 97.72)	1414.97	5.99(5.4)	63.48(44.92)	0	0	13	41.73(24.12, 72.21)	41.65(24.06, 72.1)	508.21	5.36(4.6)	41.05(25.95)	0	0
gastrointestinal disorders	retroperitoneal haemorrhage	15	47.23(28.36, 78.67)	47.16(28.33, 78.5)	667.86	5.54(4.83)	46.49(30.33)	0	0	17	47.51(29.4, 76.78)	47.39(29.61, 75.85)	759.07	5.54(4.87)	46.61(31.19)	0	0
gastrointestinal disorders	melaena	87	34.11(27.59, 42.18)	33.8(27.24, 41.93)	2740.95	5.06(4.76)	33.46(28.01)	0	0	54	14.78(11.3, 19.34)	14.66(11.14, 19.29)	684.39	3.87(3.48)	14.59(11.66)	0	0
gastrointestinal disorders	duodenal ulcer haemorrhage	8	30.21(15.05, 60.63)	30.19(14.91, 61.14)	223.65	4.9(3.95)	29.91(16.7)	0	0	8	13.51(6.74, 27.08)	13.5(6.8, 26.81)	92.14	3.75(2.8)	13.44(7.51)	0	0
gastrointestinal disorders	haematemesis	58	17.14(13.23, 22.21)	17.04(13.21, 21.99)	871.59	4.08(3.71)	16.96(13.66)	0	0	39	10.65(7.77, 14.6)	10.59(7.74, 14.49)	337.62	3.4(2.95)	10.55(8.11)	0	0
gastrointestinal disorders	gastric ulcer haemorrhage	12	16.08(9.11, 28.36)	16.06(9.1, 28.35)	168.61	4(3.21)	15.98(9.94)	0	0	10	11.17(6, 20.8)	11.16(5.96, 20.9)	92.13	3.47(2.62)	11.12(6.61)	0	0
gastrointestinal disorders	peritoneal haematoma	7	374.03(170.93, 818.46)	373.74(170.64, 818.57)	2330.36	8.39(7.33)	334.8(173.87)	0	0
gastrointestinal disorders	abdominal wall haemorrhage	5	141.83(57.9, 347.43)	141.75(57.54, 349.21)	669.17	7.09(5.9)	135.78(64.16)	0	0
gastrointestinal disorders	haemorrhagic ascites	3	82.88(26.34, 260.78)	82.85(26.58, 258.23)	236.47	6.34(4.9)	80.79(30.96)	0	0
gastrointestinal disorders	pancreatitis haemorrhagic	3	52.53(16.78, 164.43)	52.52(16.85, 163.69)	149.16	5.69(4.26)	51.69(19.89)	0	0
gastrointestinal disorders	small intestinal haemorrhage	7	29.26(13.9, 61.6)	29.24(13.88, 61.58)	189.18	4.86(3.85)	28.98(15.54)	0	0
gastrointestinal disorders	duodenal ulcer	13	18.06(10.47, 31.16)	18.04(10.42, 31.23)	208.04	4.17(3.41)	17.94(11.37)	0	0
gastrointestinal disorders	acute abdomen	3	14.33(4.61, 44.54)	14.32(4.59, 44.63)	37.01	3.83(2.42)	14.26(5.52)	0.001	0.003
gastrointestinal disorders	duodenal ulcer perforation									3	14.04(4.51, 43.66)	14.03(4.5, 43.73)	36.13	3.8(2.38)	13.97(5.4)	0.001	0.004
investigations	prothrombin level decreased	17	142.45(87.6, 231.66)	142.19(87.11, 232.1)	2282.14	7.09(6.41)	136.19(90.67)	0	0	9	52.56(27.17, 101.68)	52.48(26.95, 102.19)	446.13	5.69(4.78)	51.53(29.67)	0	0
investigations	investigation	18	35.18(22.1, 56.01)	35.12(21.94, 56.21)	590.2	5.12(4.47)	34.75(23.55)	0	0	25	54.91(36.93, 81.64)	54.7(36.96, 80.95)	1292.65	5.75(5.18)	53.66(38.51)	0	0
investigations	activated partial thromboplastin time prolonged	21	32.37(21.05, 49.78)	32.3(20.99, 49.71)	630.57	5(4.39)	31.98(22.31)	0	0	15	18.22(10.96, 30.29)	18.18(10.92, 30.26)	241.96	4.18(3.47)	18.07(11.81)	0	0
investigations	coagulation time prolonged	6	28.28(12.66, 63.2)	28.27(12.66, 63.14)	156.43	4.81(3.73)	28.03(14.3)	0	0	3	14.04(4.51, 43.66)	14.03(4.5, 43.73)	36.13	3.8(2.38)	13.97(5.4)	0.001	0.004
investigations	fibrin d dimer increased	10	17.56(9.43, 32.71)	17.54(9.37, 32.84)	155.17	4.13(3.27)	17.45(10.37)	0	0	7	16.77(7.97, 35.26)	16.75(7.95, 35.28)	103.05	4.06(3.05)	16.65(8.94)	0	0
investigations	platelet count increased	28	14.64(10.09, 21.23)	14.6(10.06, 21.19)	353.17	3.86(3.33)	14.54(10.65)	0	0	15	11.09(6.68, 18.43)	11.07(6.65, 18.43)	136.85	3.46(2.75)	11.03(7.21)	0	0
investigations	protein total decreased	10	17.65(9.48, 32.87)	17.63(9.42, 33.01)	156.03	4.13(3.28)	17.54(10.42)	0	0	4	7.64(2.86, 20.38)	7.63(2.86, 20.33)	22.99	2.93(1.66)	7.61(3.35)	0.002	0.005
investigations	coagulation factor decreased	4	97.12(35.91, 262.66)	97.08(35.73, 263.79)	369.16	6.56(5.27)	94.25(41)	0	0
investigations	anticoagulation drug level below therapeutic	4	44.67(16.65, 119.85)	44.65(16.76, 118.97)	168.34	5.46(4.19)	44.05(19.29)	0	0
investigations	prothrombin time shortened	5	23.19(9.62, 55.91)	23.18(9.6, 56)	105.36	4.52(3.37)	23.02(11.02)	0	0
investigations	anticoagulation drug level above therapeutic	3	22.31(7.16, 69.45)	22.3(7.15, 69.5)	60.61	4.47(3.05)	22.15(8.56)	0	0.001
investigations	bleeding time prolonged	3	18.92(6.08, 58.88)	18.92(6.07, 58.97)	50.62	4.23(2.81)	18.81(7.28)	0.001	0.002
investigations	coagulation factor x level abnormal									3	8366.21(870.1, 80442.87)	8362.28(877.86, 79657.1)	6270.21	11.03(9.13)	2091.32(314.73)	0	0
investigations	international normalised ratio decreased									7	10.7(5.09, 22.48)	10.69(5.08, 22.51)	61.23	3.41(2.41)	10.65(5.72)	0	0
investigations	haematocrit decreased									28	9.53(6.57, 13.83)	9.49(6.54, 13.77)	212.18	3.24(2.72)	9.47(6.93)	0	0
investigations	creatinine renal clearance decreased									4	8.67(3.25, 23.14)	8.66(3.25, 23.07)	27.03	3.11(1.84)	8.64(3.8)	0.001	0.003
vascular disorders	haematoma	325	87.99(78.66, 98.43)	84.92(75.5, 95.52)	26268.66	6.37(6.21)	82.75(75.35)	0	0	166	52(44.51, 60.74)	50.67(43.32, 59.27)	7942.25	5.64(5.41)	49.78(43.71)	0	0
vascular disorders	shock haemorrhagic	89	99.54(80.53, 123.04)	98.59(79.47, 122.31)	8341.32	6.58(6.28)	95.67(80.13)	0	0	52	41.95(31.87, 55.22)	41.62(31.63, 54.76)	2031.33	5.36(4.97)	41.02(32.59)	0	0
vascular disorders	hypovolaemic shock	18	30.86(19.39, 49.11)	30.8(19.24, 49.3)	514.13	4.93(4.28)	30.52(20.69)	0	0	13	18.26(10.58, 31.53)	18.23(10.53, 31.56)	210.32	4.18(3.42)	18.12(11.47)	0	0
vascular disorders	venous thrombosis limb	6	16.84(7.55, 37.58)	16.83(7.54, 37.59)	88.88	4.07(2.99)	16.75(8.56)	0	0	4	14.45(5.41, 38.61)	14.44(5.42, 38.47)	49.79	3.85(2.58)	14.37(6.32)	0	0.001
vascular disorders	varicose vein ruptured	3	67.7(21.57, 212.47)	67.68(21.71, 210.94)	193.01	6.05(4.62)	66.3(25.46)	0	0
vascular disorders	arterial haemorrhage	9	60.5(31.28, 117.03)	60.44(31.04, 117.69)	516.41	5.89(4.99)	59.34(34.17)	0	0
vascular disorders	arterial thrombosis	6	26.46(11.84, 59.1)	26.44(11.84, 59.06)	145.66	4.71(3.64)	26.23(13.39)	0	0
vascular disorders	peripheral artery thrombosis	3	16.84(5.41, 52.37)	16.83(5.4, 52.46)	44.44	4.07(2.65)	16.75(6.48)	0.001	0.002
vascular disorders	vena cava thrombosis	4	15.44(5.78, 41.26)	15.44(5.79, 41.14)	53.76	3.94(2.67)	15.37(6.75)	0	0
vascular disorders	venous thrombosis									7	15.53(7.38, 32.65)	15.51(7.36, 32.66)	94.5	3.95(2.94)	15.43(8.28)	0	0
vascular disorders	deep vein thrombosis									66	8.71(6.83, 11.1)	8.63(6.82, 10.92)	444.09	3.1(2.76)	8.6(7.02)	0	0
vascular disorders	haemodynamic instability									9	8.64(4.49, 16.63)	8.63(4.52, 16.48)	60.51	3.1(2.21)	8.6(4.97)	0	0
vascular disorders	haemorrhage									111	8.42(6.97, 10.16)	8.29(6.95, 9.89)	710.57	3.05(2.78)	8.26(7.06)	0	0
blood and lymphatic system disorders	heparin-induced thrombocytopenia	55	105.63(80.68, 138.28)	105(79.8, 138.15)	5486.16	6.67(6.28)	101.7(81.18)	0	0	30	38.64(26.93, 55.45)	38.46(27.03, 54.73)	1079.96	5.25(4.73)	37.95(28.06)	0	0
blood and lymphatic system disorders	spontaneous haematoma	13	120.53(69.26, 209.77)	120.36(69.53, 208.36)	1483.13	6.86(6.09)	116.04(72.99)	0	0	3	34.29(10.98, 107.08)	34.27(11, 106.81)	95.73	5.08(3.66)	33.87(13.06)	0	0
blood and lymphatic system disorders	splenic haemorrhage	4	73.68(27.34, 198.56)	73.64(27.1, 200.09)	280.19	6.17(4.89)	72.01(31.41)	0	0	3	34.29(10.98, 107.08)	34.27(11, 106.81)	95.73	5.08(3.66)	33.87(13.06)	0	0
blood and lymphatic system disorders	haemorrhagic disorder	6	40.15(17.94, 89.85)	40.13(17.97, 89.63)	226.09	5.31(4.23)	39.64(20.21)	0	0	4	29.36(10.96, 78.65)	29.34(11.01, 78.18)	108.36	4.86(3.59)	29.05(12.73)	0	0
blood and lymphatic system disorders	thrombocytosis	9	17.94(9.31, 34.55)	17.92(9.39, 34.22)	142.98	4.16(3.26)	17.82(10.3)	0	0	8	20.37(10.16, 40.85)	20.35(10.25, 40.41)	146.11	4.34(3.39)	20.21(11.29)	0	0
blood and lymphatic system disorders	splenic haematoma	3	96.14(30.48, 303.2)	96.11(30.24, 305.48)	274.13	6.54(5.1)	93.34(35.7)	0	0
blood and lymphatic system disorders	normochromic normocytic anaemia	10	24.57(13.19, 45.8)	24.55(13.11, 45.97)	224.18	4.61(3.75)	24.37(14.48)	0	0
blood and lymphatic system disorders	hypocoagulable state	3	21.08(6.77, 65.62)	21.08(6.76, 65.7)	57	4.39(2.97)	20.94(8.1)	0	0.001
blood and lymphatic system disorders	haemorrhagic diathesis	7	15.49(7.37, 32.55)	15.48(7.35, 32.6)	94.33	3.95(2.94)	15.41(8.27)	0	0
blood and lymphatic system disorders	thrombosis with thrombocytopenia syndrome									3	522.89(152.32, 1794.98)	522.64(152.03, 1796.67)	1315.31	8.78(7.23)	440.28(156.87)	0	0
blood and lymphatic system disorders	coagulopathy									18	7.7(4.85, 12.24)	7.69(4.8, 12.31)	104.44	2.94(2.29)	7.67(5.2)	0	0
blood and lymphatic system disorders	anaemia									174	7.6(6.53, 8.84)	7.42(6.47, 8.51)	967.21	2.89(2.67)	7.4(6.52)	0	0
skin and subcutaneous tissue disorders	skin necrosis	28	35.16(24.21, 51.05)	35.05(24.15, 50.87)	916.32	5.12(4.59)	34.68(25.39)	0	0	12	19.49(11.04, 34.41)	19.46(11.02, 34.36)	208.68	4.27(3.48)	19.33(12.02)	0	0
skin and subcutaneous tissue disorders	haemorrhage subcutaneous	23	45.99(30.46, 69.45)	45.88(30.4, 69.24)	995.51	5.5(4.92)	45.24(32.05)	0	0	6	13.16(5.9, 29.36)	13.15(5.89, 29.37)	67.03	3.71(2.64)	13.09(6.69)	0	0
skin and subcutaneous tissue disorders	ecchymosis	19	17.14(10.91, 26.91)	17.1(10.89, 26.84)	286.56	4.09(3.45)	17.02(11.66)	0	0	13	16.21(9.39, 27.97)	16.18(9.35, 28.01)	184.06	4.01(3.25)	16.09(10.19)	0	0
skin and subcutaneous tissue disorders	purpura	19	15.9(10.12, 24.96)	15.87(10.11, 24.91)	263.41	3.98(3.35)	15.79(10.83)	0	0	14	10.66(6.3, 18.02)	10.64(6.27, 18.06)	121.78	3.41(2.67)	10.6(6.83)	0	0
skin and subcutaneous tissue disorders	bullous haemorrhagic dermatosis	4	241.88(87.53, 668.45)	241.78(87.25, 669.97)	891.81	7.81(6.49)	224.88(96.06)	0	0
skin and subcutaneous tissue disorders	prurigo	4	24.8(9.27, 66.33)	24.79(9.3, 66.05)	90.6	4.62(3.35)	24.6(10.8)	0	0
skin and subcutaneous tissue disorders	blood blister									8	18.82(9.39, 37.75)	18.8(9.47, 37.33)	133.95	4.22(3.28)	18.68(10.44)	0	0
renal and urinary disorders	ureteric compression									3	209.15(64.69, 676.28)	209.06(64.5, 677.64)	577.85	7.6(6.13)	194.54(72.87)	0	0
renal and urinary disorders	renal haematoma									4	40.13(14.95, 107.72)	40.11(15.05, 106.87)	150.37	5.31(4.03)	39.55(17.31)	0	0
renal and urinary disorders	pyelocaliectasis									3	21.18(6.8, 65.97)	21.17(6.79, 65.98)	57.22	4.39(2.97)	21.02(8.12)	0	0.001
renal and urinary disorders	urinary bladder haemorrhage									4	10.33(3.87, 27.58)	10.32(3.87, 27.5)	33.56	3.36(2.1)	10.29(4.52)	0.001	0.002
renal and urinary disorders	renal haemorrhage									3	8.49(2.73, 26.39)	8.49(2.72, 26.46)	19.76	3.08(1.66)	8.47(3.28)	0.006	0.013
musculoskeletal and connective tissue disorders	muscle haemorrhage	120	409.12(338, 495.21)	403.81(331.94, 491.25)	42821.11	8.49(8.21)	358.72(305.74)	0	0	61	81.9(63.41, 105.76)	81.12(62.87, 104.66)	4691.29	6.3(5.94)	78.86(63.66)	0	0
musculoskeletal and connective tissue disorders	haematoma muscle	6	56.57(25.23, 126.84)	56.53(25.31, 126.26)	321.63	5.8(4.72)	55.57(28.28)	0	0	7	39.86(18.9, 84.09)	39.82(18.91, 83.86)	261.19	5.3(4.29)	39.27(21.03)	0	0
musculoskeletal and connective tissue disorders	compartment syndrome	21	69.87(45.32, 107.71)	69.71(45.29, 107.29)	1392.05	6.09(5.48)	68.25(47.51)	0	0	6	14.34(6.43, 32.01)	14.33(6.42, 32.01)	74.03	3.83(2.76)	14.26(7.29)	0	0
musculoskeletal and connective tissue disorders	haemarthrosis	9	23.83(12.37, 45.93)	23.81(12.47, 45.46)	195.21	4.56(3.66)	23.64(13.65)	0	0	17	8.25(5.12, 13.29)	8.23(5.14, 13.17)	107.71	3.04(2.37)	8.21(5.51)	0	0
musculoskeletal and connective tissue disorders	soft tissue haemorrhage									3	43.8(14, 137.06)	43.78(14.05, 136.45)	123.48	5.43(4)	43.12(16.6)	0	0
general disorders and administration site conditions	induration	6	20.01(8.97, 44.67)	20(8.95, 44.67)	107.64	4.31(3.24)	19.88(10.16)	0	0	11	57.73(31.76, 104.94)	57.63(32.01, 103.76)	599.79	5.82(4.99)	56.49(34.26)	0	0
general disorders and administration site conditions	injection site haematoma	49	15.48(11.68, 20.51)	15.4(11.7, 20.26)	656.86	3.94(3.54)	15.33(12.11)	0	0	17	19.51(12.1, 31.46)	19.46(12.16, 31.15)	295.68	4.27(3.6)	19.33(12.96)	0	0
general disorders and administration site conditions	catheter site haemorrhage	6	17.1(7.66, 38.15)	17.09(7.65, 38.17)	90.39	4.09(3.02)	17(8.69)	0	0	3	9.87(3.17, 30.66)	9.86(3.16, 30.73)	23.8	3.3(1.88)	9.83(3.81)	0.004	0.009
general disorders and administration site conditions	necrosis	13	16.75(9.71, 28.91)	16.73(9.66, 28.96)	191.31	4.06(3.3)	16.65(10.55)	0	0
general disorders and administration site conditions	puncture site haemorrhage									3	37.35(11.95, 116.71)	37.33(11.98, 116.35)	104.67	5.2(3.78)	36.85(14.2)	0	0
cardiac disorders	coronary artery thrombosis	10	48.37(25.9, 90.35)	48.32(25.81, 90.47)	456.52	5.57(4.71)	47.62(28.23)	0	0	22	56.71(37.16, 86.55)	56.52(37.45, 85.3)	1176.04	5.79(5.2)	55.42(38.9)	0	0
cardiac disorders	hypersensitivity myocarditis	4	305.23(109.43, 851.39)	305.1(110.11, 845.43)	1106.98	8.12(6.79)	278.65(118.11)	0	0
cardiac disorders	pericardial haemorrhage	4	17.18(6.43, 45.92)	17.18(6.45, 45.78)	60.62	4.1(2.83)	17.09(7.51)	0	0
cardiac disorders	myopericarditis									3	33.33(10.67, 104.07)	33.32(10.69, 103.85)	92.93	5.04(3.62)	32.93(12.7)	0	0
surgical and medical procedures	skin graft	3	21.08(6.77, 65.62)	21.08(6.76, 65.7)	57	4.39(2.97)	20.94(8.1)	0	0.001
surgical and medical procedures	incisional drainage									3	65.88(20.96, 207.04)	65.84(21.12, 205.21)	187.16	6.01(4.57)	64.35(24.68)	0	0
surgical and medical procedures	chemotherapy									3	7.88(2.54, 24.49)	7.88(2.53, 24.56)	17.98	2.97(1.56)	7.86(3.05)	0.007	0.015
infections and infestations	haematoma infection	9	122.29(62.83, 238.02)	122.17(62.74, 237.89)	1041.87	6.88(5.97)	117.72(67.43)	0	0	5	59.1(24.36, 143.36)	59.06(24.45, 142.67)	279.45	5.85(4.69)	57.85(27.56)	0	0
infections and infestations	superinfection	3	15.09(4.85, 46.93)	15.09(4.84, 47.03)	39.28	3.91(2.49)	15.02(5.81)	0.001	0.003	4	17.88(6.69, 47.8)	17.87(6.71, 47.61)	63.29	4.15(2.88)	17.76(7.8)	0	0
infections and infestations	clostridial infection									4	8.67(3.25, 23.14)	8.66(3.25, 23.07)	27.03	3.11(1.84)	8.64(3.8)	0.001	0.003
hepatobiliary disorders	hepatic haematoma	4	55.26(20.56, 148.5)	55.23(20.73, 147.16)	209.4	5.76(4.49)	54.31(23.75)	0	0
hepatobiliary disorders	hepatic haemorrhage									3	23.9(7.67, 74.49)	23.89(7.66, 74.46)	65.24	4.57(3.14)	23.7(9.15)	0	0.001
hepatobiliary disorders	portal vein thrombosis									4	8.31(3.11, 22.17)	8.3(3.12, 22.11)	25.62	3.05(1.78)	8.28(3.64)	0.002	0.004
respiratory, thoracic and mediastinal disorders	haemothorax	8	28.56(14.24, 57.31)	28.54(14.37, 56.67)	210.72	4.82(3.87)	28.3(15.8)	0	0	7	13.41(6.38, 28.2)	13.4(6.36, 28.22)	79.95	3.74(2.73)	13.34(7.17)	0	0
respiratory, thoracic and mediastinal disorders	pulmonary embolism									89	8.25(6.69, 10.18)	8.15(6.57, 10.11)	557.91	3.02(2.72)	8.13(6.82)	0	0
reproductive system and breast disorders	breast haematoma	11	191.74(104.32, 352.44)	191.52(104.31, 351.63)	1967.14	7.5(6.66)	180.77(108.62)	0	0
reproductive system and breast disorders	pelvic haematoma	5	62.36(25.73, 151.13)	62.33(25.8, 150.57)	295.95	5.93(4.77)	61.16(29.16)	0	0
eye disorders	conjunctival pallor	4	170.93(62.5, 467.43)	170.85(62.88, 464.23)	641.24	7.34(6.04)	162.25(69.92)	0	0
eye disorders	mydriasis									17	13.17(8.17, 21.22)	13.14(8.21, 21.03)	189.77	3.71(3.04)	13.08(8.77)	0	0
metabolism and nutrition disorders	hypovolaemia	11	14.14(7.82, 25.57)	14.12(7.84, 25.42)	133.56	3.81(3)	14.07(8.57)	0	0
immune system disorders	cross sensitivity reaction									3	47(15.01, 147.16)	46.98(15.07, 146.43)	132.76	5.53(4.1)	46.22(17.78)	0	0
endocrine disorders	adrenal haemorrhage									7	97.67(45.95, 207.6)	97.56(46.32, 205.46)	646.38	6.56(5.54)	94.29(50.17)	0	0
